# Supplementary material for: 1-(3,5-Dimethyl-1H-pyrazol-1-yl)-3-phenyl­isoquinoline
Source: Acta Crystallogr Sect E Struct Rep Online. 2009 Jul 8;65(Pt 8):o1798. doi: 10.1107/S1600536809024842 (PMC2977163; doi:10.1107/S1600536809024842)
Supplement: Supplementary file 2 [file e-65-o1798-Isup2.hkl]

#
# h,k,l, Fc-squared, Fo-squared, sigma(Fo-squared) and status flag
#
data_I
_shelx_title ' vh18m in Pbca'
_shelx_refln_list_code          4
_shelx_F_calc_maximum      224.38
_exptl_crystal_F_000      1264.00
_reflns_d_resolution_high  0.8255
 
loop_
 _symmetry_equiv_pos_as_xyz
 'x, y, z'
 '-x+1/2, -y, z+1/2'
 '-x, y+1/2, -z+1/2'
 'x+1/2, -y+1/2, -z'
 '-x, -y, -z'
 'x-1/2, y, -z-1/2'
 'x, -y-1/2, z-1/2'
 '-x-1/2, y-1/2, z'
 
_cell_length_a    18.3294
_cell_length_b     8.3139
_cell_length_c    21.6532
_cell_angle_alpha  90.000
_cell_angle_beta   90.000
_cell_angle_gamma  90.000
 
_shelx_F_squared_multiplier     1.000
 
loop_
 _refln_index_h
 _refln_index_k
 _refln_index_l
 _refln_F_squared_calc
 _refln_F_squared_meas
 _refln_F_squared_sigma
 _refln_observed_status
   2   0   0     1824.38     1692.05     30.84 o
   4   0   0      431.87      475.04      7.84 o
   6   0   0     7776.64     8778.74    117.35 o
   8   0   0        3.95        4.43      1.48 o
  10   0   0      290.29      284.43     12.06 o
  12   0   0       37.96       41.86      3.42 o
  14   0   0      340.72      353.51     15.07 o
  16   0   0      778.30      728.54     42.95 o
  18   0   0        0.98        7.20      6.13 o
  20   0   0       12.35       15.03      8.07 o
  22   0   0       16.42        4.91      6.91 o
   2   1   0     4121.84     3469.35    112.35 o
   4   1   0      174.69      153.70      4.15 o
   6   1   0     2516.29     2489.31     18.93 o
   8   1   0       48.25       56.45      2.47 o
  10   1   0       49.91       50.74      2.55 o
  12   1   0      533.61      582.47      9.95 o
  14   1   0      370.80      353.67     11.02 o
  16   1   0      134.52      145.97     13.72 o
  18   1   0       50.67       52.42      8.80 o
  20   1   0       55.75       46.69      8.37 o
  22   1   0       10.14        5.89      6.08 o
   0   2   0     5898.32     5761.93     47.90 o
   2   2   0     8046.88     8220.05     46.34 o
   4   2   0     2843.68     2530.16     19.22 o
   6   2   0        2.69        3.99      1.07 o
   8   2   0     1498.37     1529.00     17.46 o
  10   2   0      258.50      247.01      6.16 o
  12   2   0      262.48      249.16      6.65 o
  14   2   0      245.82      230.07     11.69 o
  16   2   0     2118.30     2144.38    114.32 o
  18   2   0       63.23       47.95      8.19 o
  20   2   0        4.87        0.64      4.52 o
   2   3   0       11.00       15.70      1.52 o
   4   3   0        2.90        7.18      1.08 o
   6   3   0     1081.52     1154.48     13.61 o
   8   3   0     1040.54     1054.91     19.59 o
  10   3   0        3.29       12.60      1.58 o
  12   3   0      385.36      398.82     11.68 o
  14   3   0      202.16      247.80     12.88 o
  16   3   0       29.92       23.42      4.49 o
  18   3   0      137.29      149.74     14.26 o
  20   3   0      114.43      136.37     14.01 o
   0   4   0     2352.78     2184.31     28.24 o
   2   4   0      261.48      264.28      6.21 o
   4   4   0       77.35       56.11      3.03 o
   6   4   0      391.83      331.08      7.54 o
   8   4   0       10.60       11.10      1.54 o
  10   4   0       57.12       54.58      3.72 o
  12   4   0      994.34      960.46     17.58 o
  14   4   0      291.23      260.78     12.78 o
  16   4   0        4.00        7.21      3.32 o
  18   4   0      103.39       81.73     10.12 o
  20   4   0        4.10        0.00     10.04 o
   2   5   0     2105.91     2169.13     21.85 o
   4   5   0      207.96      228.77      6.63 o
   6   5   0      187.30      185.11      6.13 o
   8   5   0       77.73       80.65      4.13 o
  10   5   0      491.75      488.25     11.00 o
  12   5   0       17.26       22.40      3.50 o
  14   5   0      164.29      175.34      8.94 o
  16   5   0       88.32       70.60      6.88 o
  18   5   0       15.78       14.72     11.16 o
   0   6   0     1413.03     1476.58     27.12 o
   2   6   0        0.66        5.33      1.75 o
   4   6   0      271.45      285.53      8.02 o
   6   6   0       20.66       18.67      2.27 o
   8   6   0       42.31       55.81      3.66 o
  10   6   0        3.64        8.65      2.71 o
  12   6   0        2.04        8.76      2.58 o
  14   6   0        1.21        4.90      3.58 o
  16   6   0        0.41        2.40      3.39 o
   2   7   0      110.40      103.52      4.92 o
   4   7   0        7.38        6.18      1.85 o
   6   7   0       46.92       45.94      3.53 o
   8   7   0       57.87       57.50      3.95 o
  10   7   0        5.69        8.88      2.04 o
  12   7   0        9.84        8.52      3.45 o
  14   7   0        6.43        9.98      3.24 o
   0   8   0        8.40        7.38      3.01 o
   2   8   0       13.79       16.97      3.43 o
   4   8   0        0.75        0.00      1.99 o
   6   8   0       42.82       43.06      4.40 o
   8   8   0        1.58        3.31      2.34 o
  10   8   0       10.92       11.27      5.75 o
  12   8   0        1.65        7.55      4.47 o
   2   9   0        1.21        8.70      3.90 o
   4   9   0        4.27        2.70      2.57 o
   6   9   0        2.83        4.28      2.84 o
   8   9   0       51.31       41.39      4.64 o
   0  10   0        0.02        1.88      3.62 o
   2  10   0        6.08        2.67      3.21 o
   1   1   1     3033.61     2905.58     14.07 o
   2   1   1    20657.57    20539.74     93.76 o
   3   1   1    21570.84    20934.04    125.67 o
   4   1   1    13142.84    12614.19     49.75 o
   5   1   1     2456.65     2440.40     21.14 o
   6   1   1      438.47      403.05      4.86 o
   7   1   1      374.95      449.30      5.08 o
   8   1   1      323.20      337.16      4.39 o
   9   1   1       73.46       77.08      2.10 o
  10   1   1     1747.73     1724.09     12.25 o
  11   1   1       14.33       13.63      1.00 o
  12   1   1     1632.96     1679.20     13.72 o
  13   1   1      396.53      412.63      7.53 o
  14   1   1     1788.70     1826.91     20.99 o
  15   1   1      101.80      124.25      7.06 o
  16   1   1      328.07      337.26     11.77 o
  17   1   1      215.71      214.44     11.93 o
  18   1   1       81.66       89.63      8.00 o
  19   1   1      105.80      107.78      8.66 o
  20   1   1       69.87       72.36      7.02 o
  21   1   1       26.41       18.80      4.24 o
  22   1   1       26.22       36.96      5.50 o
   0   2   1     6483.86     6443.40     37.12 o
   1   2   1     6911.19     7158.26     28.86 o
   2   2   1     7419.90     7573.46     31.89 o
   3   2   1     6555.21     6383.79     29.45 o
   4   2   1      432.87      415.95      5.10 o
   5   2   1     1001.65      983.81     10.01 o
   6   2   1      115.71      133.02      2.95 o
   7   2   1      168.56      160.24      3.43 o
   8   2   1       29.51       24.93      1.61 o
   9   2   1      443.26      394.91      5.60 o
  10   2   1      304.41      330.70      5.29 o
  11   2   1        4.42       10.98      0.97 o
  12   2   1      717.13      696.33      8.73 o
  13   2   1      299.36      302.42      7.30 o
  14   2   1     1442.84     1350.31     18.10 o
  15   2   1       25.04       30.64      3.54 o
  16   2   1      191.95      204.61      9.59 o
  17   2   1       18.56       23.37      4.40 o
  18   2   1        6.19        0.60      3.01 o
  19   2   1        0.00        0.00      3.35 o
  20   2   1        2.07        2.59      3.37 o
  21   2   1       11.77        7.89      3.71 o
   1   3   1      146.66      136.05      2.65 o
   2   3   1      245.58      233.27      3.59 o
   3   3   1      192.09      166.89      3.18 o
   4   3   1       49.92       52.94      1.72 o
   5   3   1      120.60      110.25      2.64 o
   6   3   1       30.79       32.21      1.70 o
   7   3   1      794.77      669.30      8.19 o
   8   3   1        3.06        8.74      1.05 o
   9   3   1        2.13        3.03      0.76 o
  10   3   1      464.12      447.94      6.72 o
  11   3   1      337.31      353.27      5.81 o
  12   3   1      196.23      206.47      5.09 o
  13   3   1        8.79       10.94      2.12 o
  14   3   1     3731.53     3603.90     33.39 o
  15   3   1       71.18       80.48      5.24 o
  16   3   1       60.20       56.04      4.90 o
  17   3   1       37.47       31.24      3.79 o
  18   3   1       10.32       17.94      3.89 o
  19   3   1        1.55       11.73      4.70 o
  20   3   1       10.74       11.00      4.33 o
  21   3   1        0.76        0.00      5.17 o
   0   4   1      750.79      779.54     10.78 o
   1   4   1      101.73      102.17      2.69 o
   2   4   1     1387.32     1247.35     10.14 o
   3   4   1     2688.15     2871.32     17.23 o
   4   4   1        4.75        7.82      1.08 o
   5   4   1      156.34      142.16      3.37 o
   6   4   1      725.57      711.03      7.72 o
   7   4   1       20.78       25.13      1.49 o
   8   4   1        0.92        0.93      0.81 o
   9   4   1       97.56      109.86      3.43 o
  10   4   1      247.08      224.14      5.09 o
  11   4   1      660.45      616.97      8.48 o
  12   4   1      262.09      241.16      6.07 o
  13   4   1       27.83       32.74      2.92 o
  14   4   1       69.79       95.56      5.05 o
  15   4   1        7.07       11.27      2.62 o
  16   4   1      104.21      121.38      6.39 o
  17   4   1       81.39       86.85      6.21 o
  18   4   1        2.64        8.91      3.25 o
  19   4   1        8.73       16.60      3.74 o
  20   4   1       11.90       16.65      3.87 o
   1   5   1      361.72      309.48      5.13 o
   2   5   1      786.52      779.08      8.62 o
   3   5   1      340.91      355.38      5.78 o
   4   5   1      119.32      119.21      3.36 o
   5   5   1       53.80       64.59      2.55 o
   6   5   1      626.48      652.23      8.36 o
   7   5   1       63.39       64.32      2.58 o
   8   5   1      316.17      270.61      5.45 o
   9   5   1       37.02       30.00      1.89 o
  10   5   1       46.85       42.02      2.54 o
  11   5   1        0.13        2.43      1.42 o
  12   5   1      303.94      303.10      7.60 o
  13   5   1        6.63        6.26      1.77 o
  14   5   1      140.73      139.44      6.12 o
  15   5   1      105.41      100.86      5.87 o
  16   5   1        0.20        3.95      2.33 o
  17   5   1        1.94        0.86      2.61 o
  18   5   1       15.31       17.53      4.42 o
  19   5   1        0.90        7.42      3.33 o
   0   6   1     1106.64     1169.80     16.70 o
   1   6   1       78.40       80.95      3.03 o
   2   6   1      186.31      184.97      4.39 o
   3   6   1       35.17       37.87      2.17 o
   4   6   1       97.75      100.68      3.37 o
   5   6   1        8.07        6.96      1.28 o
   6   6   1      150.86      160.21      4.30 o
   7   6   1       44.73       44.68      2.34 o
   8   6   1      136.51      134.81      4.07 o
   9   6   1       10.16       13.71      1.46 o
  10   6   1       13.97       12.61      1.53 o
  11   6   1       16.97       13.18      1.75 o
  12   6   1       37.98       42.08      2.68 o
  13   6   1       25.83       31.97      2.74 o
  14   6   1       51.69       52.94      3.89 o
  15   6   1        0.15        0.00      2.61 o
  16   6   1        4.92       10.31      2.69 o
  17   6   1       30.72       27.41      4.91 o
   1   7   1       23.75       21.20      1.94 o
   2   7   1       71.88       74.85      3.24 o
   3   7   1       29.72       34.18      2.23 o
   4   7   1       75.17       78.06      3.09 o
   5   7   1        3.16        4.20      1.36 o
   6   7   1       15.88       16.90      1.68 o
   7   7   1        8.22        6.76      1.65 o
   8   7   1        0.09        6.36      1.39 o
   9   7   1       45.75       47.00      2.51 o
  10   7   1        6.21       11.82      1.59 o
  11   7   1        0.65        0.30      1.61 o
  12   7   1        0.75        6.17      2.75 o
  13   7   1        0.28        1.96      2.08 o
  14   7   1        5.05        6.31      2.87 o
  15   7   1        1.09        3.41      2.89 o
   0   8   1        3.55        4.98      2.05 o
   1   8   1       22.73       18.64      2.02 o
   2   8   1       31.18       27.22      2.34 o
   3   8   1        1.32        0.00      1.60 o
   4   8   1       19.58       24.12      2.16 o
   5   8   1        7.61        4.08      2.19 o
   6   8   1        1.69        1.92      1.51 o
   7   8   1       42.83       44.39      2.78 o
   8   8   1       35.03       36.55      2.47 o
   9   8   1        1.77        4.48      1.61 o
  10   8   1        0.03        7.69      2.18 o
  11   8   1        1.61        3.54      2.33 o
  12   8   1       99.41       92.72      6.29 o
  13   8   1        3.40        6.59      2.68 o
   1   9   1        8.03        4.49      1.69 o
   2   9   1        0.35        0.00      1.51 o
   3   9   1        2.89        2.35      2.25 o
   4   9   1        0.22        1.46      1.87 o
   5   9   1        8.63       11.46      2.45 o
   6   9   1        0.92        4.25      1.83 o
   7   9   1        0.23        2.63      2.18 o
   8   9   1       23.05       20.46      2.70 o
   9   9   1        0.12        3.02      2.24 o
   0  10   1        0.04        0.72      2.71 o
   1  10   1        0.01        0.00      1.87 o
   2  10   1        1.50        0.23      1.92 o
   0   0   2    45182.99    37437.79    508.21 o
   1   0   2      809.94      805.71      9.31 o
   2   0   2     4280.50     4020.05     29.78 o
   3   0   2     7703.03     7605.70     52.96 o
   4   0   2       11.17       11.90      1.18 o
   5   0   2      224.14      195.76      6.41 o
   6   0   2     3666.06     3945.78     28.68 o
   7   0   2       23.91       21.80      1.35 o
   8   0   2      181.14      185.81      4.60 o
   9   0   2     3743.35     4307.88     30.46 o
  10   0   2      329.01      316.31      6.25 o
  11   0   2      352.11      413.79      7.57 o
  12   0   2       36.00       34.04      2.54 o
  13   0   2      433.10      450.57     10.33 o
  14   0   2       27.12       25.37      3.91 o
  15   0   2        1.21        3.33      4.56 o
  16   0   2      264.09      268.43     12.85 o
  17   0   2     1720.06     1681.20     48.66 o
  18   0   2      233.21      276.53     19.62 o
  19   0   2       18.68       17.34     13.38 o
  20   0   2      197.75      230.51     18.46 o
  21   0   2        6.87       16.02      7.88 o
  22   0   2        7.01        0.00      7.85 o
   1   1   2      385.57      341.66      3.56 o
   2   1   2     4809.51     5061.79     21.72 o
   3   1   2    39353.34    37467.20    200.39 o
   4   1   2     8235.76     8402.51     33.46 o
   5   1   2     1408.04     1451.48      8.83 o
   6   1   2       70.23       66.92      1.67 o
   7   1   2     2037.69     2155.43     13.39 o
   8   1   2      654.70      614.52      6.25 o
   9   1   2     1539.59     1606.87     11.59 o
  10   1   2      296.79      312.49      4.50 o
  11   1   2        3.58        2.95      0.76 o
  12   1   2       13.33       12.10      1.25 o
  13   1   2       18.87       26.58      1.94 o
  14   1   2       58.14       78.89      4.74 o
  15   1   2       43.07       43.09      3.72 o
  16   1   2      104.02      104.05      6.58 o
  17   1   2      271.95      262.09     13.18 o
  18   1   2       52.13       69.14      6.78 o
  19   1   2        0.05        8.11      5.52 o
  20   1   2        0.14        0.00      3.07 o
  21   1   2       14.54       12.80      5.07 o
  22   1   2       15.48       15.23      4.36 o
   0   2   2    50347.00    47411.74    345.14 o
   1   2   2    17448.43    17712.64     65.21 o
   2   2   2    21324.35    21156.16    111.43 o
   3   2   2    17703.15    17173.54     69.99 o
   4   2   2    11561.86    11072.37     47.63 o
   5   2   2      755.85      818.59      7.29 o
   6   2   2        0.13        3.25      0.51 o
   7   2   2      262.45      228.97      3.70 o
   8   2   2     1535.90     1623.23     12.12 o
   9   2   2        0.46        4.76      0.71 o
  10   2   2        0.31        3.26      0.70 o
  11   2   2     1205.70     1254.48     12.26 o
  12   2   2      268.80      246.47      5.73 o
  13   2   2        0.66        4.88      1.34 o
  14   2   2      108.96      109.88      4.61 o
  15   2   2      134.30      126.84      7.25 o
  16   2   2      229.50      241.63     10.25 o
  17   2   2      214.68      227.56     10.12 o
  18   2   2       55.53       58.05      6.16 o
  19   2   2        0.45        0.00      2.89 o
  20   2   2        0.67        0.23      3.20 o
  21   2   2        0.68        4.54      3.40 o
   1   3   2     4860.13     4801.82     22.40 o
   2   3   2      300.78      265.87      3.84 o
   3   3   2     2024.43     2107.78     12.93 o
   4   3   2      671.66      697.50      7.62 o
   5   3   2       37.41       38.63      1.83 o
   6   3   2     2261.61     2378.93     15.83 o
   7   3   2       32.82       39.62      1.76 o
   8   3   2      382.75      384.25      5.56 o
   9   3   2       56.08       47.90      1.94 o
  10   3   2      129.59      108.12      3.17 o
  11   3   2       13.89       14.43      1.33 o
  12   3   2      387.66      364.30      7.06 o
  13   3   2      462.59      444.15      9.33 o
  14   3   2        6.63       11.87      2.85 o
  15   3   2       16.03       24.26      3.24 o
  16   3   2        8.52        8.62      2.89 o
  17   3   2       21.37       26.63      3.76 o
  18   3   2       40.20       34.25      4.98 o
  19   3   2       10.45        4.92      5.03 o
  20   3   2       11.85       17.20      3.86 o
  21   3   2        8.12       11.50      3.69 o
   0   4   2      873.45      838.05     11.23 o
   1   4   2      168.43      158.21      3.35 o
   2   4   2     1532.50     1436.56     10.69 o
   3   4   2      259.95      283.29      4.67 o
   4   4   2        1.95        2.82      1.21 o
   5   4   2      579.11      651.32      7.49 o
   6   4   2       82.19       97.43      2.87 o
   7   4   2       95.92      107.64      3.25 o
   8   4   2       69.94       67.93      2.62 o
   9   4   2      168.46      170.88      4.10 o
  10   4   2       97.06       99.77      3.17 o
  11   4   2        7.98       21.54      1.85 o
  12   4   2      815.91      778.52     12.86 o
  13   4   2      311.08      299.17      7.47 o
  14   4   2      293.44      282.33      8.62 o
  15   4   2       18.86       23.67      3.15 o
  16   4   2       22.96       26.01      3.43 o
  17   4   2       51.38       50.53      7.23 o
  18   4   2        0.72        3.78      2.62 o
  19   4   2       15.46       10.49      3.41 o
  20   4   2        8.23        6.99      4.41 o
   1   5   2       67.26       63.05      2.43 o
   2   5   2      404.65      387.70      5.95 o
   3   5   2       28.74       32.64      1.73 o
   4   5   2       42.95       62.86      2.47 o
   5   5   2       90.41      106.42      3.22 o
   6   5   2        1.68        5.54      1.16 o
   7   5   2       77.41       85.27      2.98 o
   8   5   2       21.43       20.63      1.71 o
   9   5   2      158.96      157.41      4.56 o
  10   5   2        6.80        7.92      1.28 o
  11   5   2      225.84      203.94      5.65 o
  12   5   2       66.37       81.08      3.58 o
  13   5   2        3.73        4.63      1.67 o
  14   5   2        5.32        9.81      2.67 o
  15   5   2       49.75       45.12      3.63 o
  16   5   2       60.54       53.55      4.40 o
  17   5   2        7.57        6.07      2.77 o
  18   5   2        8.70       12.40      4.87 o
  19   5   2       13.20       21.16      6.41 o
   0   6   2      382.13      369.86      9.11 o
   1   6   2       69.05       65.81      2.79 o
   2   6   2      157.19      145.88      3.90 o
   3   6   2        0.07        2.49      1.53 o
   4   6   2       89.83       89.89      3.18 o
   5   6   2       25.02       30.95      1.98 o
   6   6   2        2.51        3.13      1.39 o
   7   6   2       28.97       32.25      2.03 o
   8   6   2       34.71       35.21      2.13 o
   9   6   2       88.49       83.96      3.26 o
  10   6   2       19.16       17.61      1.82 o
  11   6   2       17.03       15.83      1.83 o
  12   6   2        4.15        6.88      1.74 o
  13   6   2       12.14       14.33      2.10 o
  14   6   2        8.70        6.29      2.43 o
  15   6   2        9.92        6.17      2.23 o
  16   6   2        1.71        5.42      3.15 o
  17   6   2        1.61        6.73      3.02 o
   1   7   2      139.68      130.94      4.75 o
   2   7   2       46.91       56.29      3.02 o
   3   7   2      301.90      286.08      6.56 o
   4   7   2       44.99       48.06      2.75 o
   5   7   2       10.34       11.57      1.55 o
   6   7   2       70.56       73.79      3.33 o
   7   7   2      119.07      105.21      3.92 o
   8   7   2       46.47       55.60      2.89 o
   9   7   2       56.71       63.07      3.10 o
  10   7   2       32.65       33.75      2.77 o
  11   7   2       19.42       21.12      2.20 o
  12   7   2        5.49        9.60      2.05 o
  13   7   2        9.67        5.35      2.64 o
  14   7   2       13.78       23.88      3.54 o
  15   7   2       28.38       38.07      4.29 o
   0   8   2      201.35      220.17      9.25 o
   1   8   2        8.25       10.86      1.71 o
   2   8   2       27.15       29.43      2.43 o
   3   8   2        1.68        3.90      1.48 o
   4   8   2       21.22       18.48      2.11 o
   5   8   2       13.23       13.68      1.94 o
   6   8   2        3.18        5.80      2.06 o
   7   8   2        0.01        2.32      1.58 o
   8   8   2       10.80       13.56      2.00 o
   9   8   2        7.41        8.31      2.02 o
  10   8   2       16.79       20.82      2.58 o
  11   8   2        0.21        6.10      2.27 o
  12   8   2       47.46       49.01      4.32 o
  13   8   2        0.45        3.64      2.63 o
   1   9   2       17.11       14.79      2.95 o
   2   9   2        2.60        1.71      1.76 o
   3   9   2        1.19        2.72      1.71 o
   4   9   2        0.89        6.59      1.81 o
   5   9   2        5.79        4.37      2.36 o
   6   9   2        7.15        8.48      2.53 o
   7   9   2        4.50        3.14      2.88 o
   8   9   2       15.41       16.99      2.63 o
   9   9   2       40.80       47.34      3.69 o
   0  10   2        3.65        2.08      2.84 o
   1  10   2        0.06        2.94      2.00 o
   2  10   2        3.39        0.00      2.72 o
   1   1   3    13624.00    13327.74     57.44 o
   2   1   3      527.00      506.59      4.06 o
   3   1   3     7506.27     7646.33     33.56 o
   4   1   3      300.28      352.69      3.89 o
   5   1   3      202.29      194.41      2.59 o
   6   1   3     1624.14     1671.57     10.10 o
   7   1   3        1.37        3.33      0.60 o
   8   1   3      771.37      832.72      7.22 o
   9   1   3      708.07      694.39      6.76 o
  10   1   3      575.97      541.58      7.16 o
  11   1   3       84.66       92.37      2.74 o
  12   1   3      581.07      560.89      8.82 o
  13   1   3      320.18      300.64      6.56 o
  14   1   3      344.65      339.66      8.88 o
  15   1   3       19.15       26.70      3.14 o
  16   1   3      109.52      108.52      5.99 o
  17   1   3      411.64      420.78     14.01 o
  18   1   3      266.64      267.22     13.72 o
  19   1   3      285.63      297.54     14.81 o
  20   1   3       22.91       28.44      4.72 o
  21   1   3       43.94       39.38      5.66 o
   0   2   3    42128.94    40940.96    208.29 o
   1   2   3      238.19      217.85      3.31 o
   2   2   3     3441.86     3546.89     17.79 o
   3   2   3    15876.07    15990.99     60.01 o
   4   2   3     1753.32     1740.56     11.20 o
   5   2   3     3083.45     3128.25     17.98 o
   6   2   3       94.73       89.84      2.36 o
   7   2   3      605.54      551.35      5.95 o
   8   2   3      419.67      418.45      5.27 o
   9   2   3      408.39      387.61      5.43 o
  10   2   3       12.70       12.85      1.01 o
  11   2   3        2.58        7.47      1.16 o
  12   2   3      183.65      192.04      5.27 o
  13   2   3      309.38      311.60      7.45 o
  14   2   3       76.11       70.50      4.01 o
  15   2   3       10.83        9.04      2.65 o
  16   2   3       70.61       61.75      5.21 o
  17   2   3        0.64        6.63      2.78 o
  18   2   3        5.96       10.13      3.20 o
  19   2   3      105.46       95.07      7.88 o
  20   2   3       15.17       20.20      4.11 o
  21   2   3       14.32       12.66      4.77 o
   1   3   3      704.33      712.31      6.41 o
   2   3   3      125.40      137.43      2.89 o
   3   3   3     8832.58     9071.85     46.00 o
   4   3   3     1356.08     1416.26     10.96 o
   5   3   3       31.78       31.51      1.78 o
   6   3   3     9935.46    10206.10     79.03 o
   7   3   3      304.55      308.88      4.90 o
   8   3   3       24.98       45.05      1.98 o
   9   3   3      553.18      546.34      7.25 o
  10   3   3        0.12        3.43      0.85 o
  11   3   3        0.70        3.35      1.04 o
  12   3   3     1195.87     1158.12     14.05 o
  13   3   3        2.75        5.57      1.81 o
  14   3   3      187.74      197.01      6.37 o
  15   3   3       50.01       56.52      4.33 o
  16   3   3        0.42        1.83      2.41 o
  17   3   3        4.72        3.81      2.65 o
  18   3   3        0.56        1.33      2.55 o
  19   3   3       23.43       33.99      4.75 o
  20   3   3        3.11        6.92      4.00 o
  21   3   3        3.57        8.53      3.83 o
   0   4   3      647.13      689.36     10.15 o
   1   4   3      231.79      243.07      4.15 o
   2   4   3       20.90       29.98      1.70 o
   3   4   3       30.22       31.37      1.98 o
   4   4   3      191.02      194.58      3.79 o
   5   4   3       44.72       41.00      2.83 o
   6   4   3        6.75        5.96      1.32 o
   7   4   3        8.99        9.01      1.18 o
   8   4   3        2.34        5.83      1.21 o
   9   4   3      224.36      216.34      4.59 o
  10   4   3        0.02        2.84      1.03 o
  11   4   3     1874.72     1808.41     18.47 o
  12   4   3        0.36        4.13      2.03 o
  13   4   3      222.05      198.89      6.59 o
  14   4   3      353.42      336.41      8.66 o
  15   4   3       90.92       85.83      4.74 o
  16   4   3        2.98        8.35      2.74 o
  17   4   3       63.21       56.43      5.05 o
  18   4   3        4.67        7.27      2.79 o
  19   4   3       27.41       26.86      4.42 o
  20   4   3       63.66       65.38      6.68 o
   1   5   3      123.49      115.48      3.22 o
   2   5   3        4.98        8.30      1.23 o
   3   5   3       17.66       23.64      1.59 o
   4   5   3        1.39        2.92      0.99 o
   5   5   3      129.03      126.27      3.43 o
   6   5   3       17.10       21.33      1.57 o
   7   5   3       25.28       18.68      1.64 o
   8   5   3      301.50      275.93      5.94 o
   9   5   3       28.06       27.72      1.99 o
  10   5   3      473.67      463.49      8.09 o
  11   5   3       21.95       23.94      2.06 o
  12   5   3      227.19      221.62      5.78 o
  13   5   3      106.16      100.69      4.45 o
  14   5   3      460.27      442.54     11.33 o
  15   5   3       21.06       25.96      3.08 o
  16   5   3        4.17        5.38      2.73 o
  17   5   3        0.36        1.00      4.10 o
  18   5   3        4.77        3.17      3.81 o
  19   5   3        2.51        6.10      2.89 o
   0   6   3       60.59       52.59      3.69 o
   1   6   3       74.77       66.84      2.84 o
   2   6   3      171.77      165.62      4.30 o
   3   6   3       45.28       44.58      2.29 o
   4   6   3       38.50       35.30      2.06 o
   5   6   3        0.00        2.87      1.15 o
   6   6   3       46.45       42.14      2.34 o
   7   6   3        5.90        7.66      1.49 o
   8   6   3       90.88       92.80      3.45 o
   9   6   3      251.26      231.32      5.88 o
  10   6   3       10.42       11.69      1.60 o
  11   6   3       25.48       28.23      2.26 o
  12   6   3      413.97      431.18      9.06 o
  13   6   3        5.26        5.15      2.73 o
  14   6   3       24.32       33.81      3.20 o
  15   6   3       19.92       28.69      2.93 o
  16   6   3       29.20       42.94      4.45 o
  17   6   3      106.85      103.38      6.86 o
   1   7   3       24.63       20.92      2.12 o
   2   7   3      191.57      186.89      5.47 o
   3   7   3        0.00        3.11      1.44 o
   4   7   3        2.08        2.42      1.42 o
   5   7   3        0.26        3.12      1.45 o
   6   7   3       10.48       15.67      1.87 o
   7   7   3        1.30        6.38      1.98 o
   8   7   3       21.58       24.93      2.36 o
   9   7   3       38.32       45.22      3.22 o
  10   7   3       48.32       47.96      3.50 o
  11   7   3        5.01        6.89      1.99 o
  12   7   3        5.87        6.88      2.05 o
  13   7   3        0.00        3.92      2.79 o
  14   7   3       14.60       21.01      3.38 o
  15   7   3       26.50       32.96      4.10 o
   0   8   3        0.13        4.20      4.48 o
   1   8   3      111.32       94.80      4.28 o
   2   8   3       33.18       33.42      2.59 o
   3   8   3        8.48        7.93      1.76 o
   4   8   3        1.36        5.41      1.59 o
   5   8   3       39.42       38.08      3.25 o
   6   8   3        7.33       11.66      1.76 o
   7   8   3        0.04        4.02      1.83 o
   8   8   3        1.07        6.43      2.09 o
   9   8   3        5.45       10.33      2.79 o
  10   8   3        1.00        8.10      2.18 o
  11   8   3        0.44        7.64      2.24 o
  12   8   3        4.72       10.49      3.73 o
  13   8   3       19.10       23.73      3.52 o
   1   9   3       10.28       12.31      2.04 o
   2   9   3       13.47       14.01      1.96 o
   3   9   3        0.02        1.22      1.73 o
   4   9   3        3.93        9.05      2.29 o
   5   9   3       84.59       86.76      4.40 o
   6   9   3        0.93        0.31      2.04 o
   7   9   3       11.16       17.37      2.82 o
   8   9   3       21.14       18.22      2.52 o
   9   9   3        8.79        8.79      3.11 o
   0  10   3        4.58        7.09      5.07 o
   0   0   4     4393.46     4036.68    106.52 o
   1   0   4    15175.19    14949.93    122.51 o
   2   0   4      107.03      137.45      5.89 o
   3   0   4       36.52       30.17      1.92 o
   4   0   4      401.83      406.85      7.96 o
   5   0   4    10799.14    11106.82     78.40 o
   6   0   4     1494.38     1514.11     14.86 o
   7   0   4     1461.50     1660.86     16.66 o
   8   0   4     6560.53     7057.18     76.49 o
   9   0   4     1452.54     1528.04     17.40 o
  10   0   4     1226.29     1496.25     17.89 o
  11   0   4     1249.02     1452.98     20.16 o
  12   0   4       18.77       13.81      5.09 o
  13   0   4      281.90      241.83      9.47 o
  14   0   4      740.91      719.37     17.31 o
  15   0   4        7.77        5.75      3.02 o
  16   0   4       56.69       78.22      7.26 o
  17   0   4      980.45      964.24     26.96 o
  18   0   4       11.09       28.79      6.86 o
  19   0   4        0.07        1.37      8.58 o
  20   0   4      255.35      229.25     18.44 o
  21   0   4        1.09        9.45      5.64 o
   1   1   4      300.00      273.92      3.58 o
   2   1   4     3294.68     3468.18     15.78 o
   3   1   4     1982.50     2018.88     10.72 o
   4   1   4       72.16       70.41      1.92 o
   5   1   4        1.10        1.04      0.83 o
   6   1   4      449.52      449.15      5.48 o
   7   1   4       16.26       22.93      0.99 o
   8   1   4       50.73       68.19      1.93 o
   9   1   4      257.08      228.38      3.82 o
  10   1   4      230.95      208.71      3.81 o
  11   1   4       88.57       85.23      3.41 o
  12   1   4       86.60       94.66      3.75 o
  13   1   4       15.44        8.76      1.40 o
  14   1   4       18.58       16.93      2.41 o
  15   1   4      286.95      309.39      9.96 o
  16   1   4      139.15      143.28      7.01 o
  17   1   4       50.75       56.56      5.41 o
  18   1   4       63.86       72.70      6.05 o
  19   1   4        0.16        7.39      3.64 o
  20   1   4       52.82       62.10      7.02 o
  21   1   4       16.15       16.63      3.88 o
   0   2   4    11452.39    11015.47     68.87 o
   1   2   4     3790.11     3870.46     27.69 o
   2   2   4      849.89      871.14      7.00 o
   3   2   4      454.78      475.58      4.84 o
   4   2   4     3159.14     3391.63     17.21 o
   5   2   4      426.63      400.16      4.84 o
   6   2   4     6373.22     6777.71     42.44 o
   7   2   4      158.62      138.32      2.81 o
   8   2   4      193.83      181.74      3.30 o
   9   2   4      116.38      118.94      2.70 o
  10   2   4        9.67        9.70      0.98 o
  11   2   4      371.98      408.01      7.15 o
  12   2   4        2.71        2.18      1.07 o
  13   2   4       12.04       11.61      1.47 o
  14   2   4       94.28       91.54      4.26 o
  15   2   4      629.19      616.03     14.36 o
  16   2   4       25.39       33.94      5.30 o
  17   2   4      103.97       97.48      6.72 o
  18   2   4        0.73        0.00      2.61 o
  19   2   4       96.27       79.27      7.48 o
  20   2   4       22.22       23.84      4.09 o
  21   2   4       76.60       77.59      7.57 o
   1   3   4      395.40      380.99      4.52 o
   2   3   4      626.95      665.68      6.34 o
   3   3   4     2325.58     2556.76     15.65 o
   4   3   4     2292.57     2238.91     13.91 o
   5   3   4      983.92      972.43      8.61 o
   6   3   4      421.03      424.94      5.92 o
   7   3   4     1677.24     1560.23     12.98 o
   8   3   4     1293.93     1201.81     10.94 o
   9   3   4       41.34       33.03      1.62 o
  10   3   4      190.33      179.23      4.61 o
  11   3   4       97.99       85.41      3.27 o
  12   3   4      114.87       96.57      3.96 o
  13   3   4        1.94        3.76      1.84 o
  14   3   4       45.59       42.74      3.16 o
  15   3   4        0.61        1.17      1.71 o
  16   3   4        0.48        2.16      2.49 o
  17   3   4       26.80       35.65      4.06 o
  18   3   4        0.37        3.12      3.02 o
  19   3   4       25.58       29.17      3.78 o
  20   3   4       44.09       49.63      5.63 o
   0   4   4     2690.81     2693.46     22.95 o
   1   4   4      314.35      251.51      4.24 o
   2   4   4     4637.68     4822.82     24.56 o
   3   4   4        8.86        8.07      1.47 o
   4   4   4      687.80      623.24      7.18 o
   5   4   4     3568.88     3520.50     21.67 o
   6   4   4      571.56      537.39      7.33 o
   7   4   4     1002.15      954.73     10.29 o
   8   4   4        0.65        4.89      1.04 o
   9   4   4       11.33       14.99      1.37 o
  10   4   4      279.32      273.54      6.64 o
  11   4   4       12.88       16.54      2.01 o
  12   4   4       72.68       76.88      3.41 o
  13   4   4      172.99      190.57      5.95 o
  14   4   4       97.06       95.79      4.70 o
  15   4   4       58.80       60.24      4.15 o
  16   4   4       36.57       33.75      3.89 o
  17   4   4       58.97       64.25      5.28 o
  18   4   4       16.20       13.99      3.27 o
  19   4   4        4.94        9.93      3.35 o
  20   4   4        9.17       11.50      5.26 o
   1   5   4      415.25      425.61      6.17 o
   2   5   4       27.36       29.92      1.71 o
   3   5   4        0.40        3.38      1.26 o
   4   5   4       31.00       30.92      1.84 o
   5   5   4      702.62      700.97      8.52 o
   6   5   4      364.02      340.37      6.27 o
   7   5   4        1.98        5.39      1.75 o
   8   5   4      852.90      809.20     10.92 o
   9   5   4       75.53       68.61      2.75 o
  10   5   4        2.19        3.66      2.40 o
  11   5   4      625.57      618.81     10.29 o
  12   5   4       72.90       73.39      3.55 o
  13   5   4       94.50       86.66      4.16 o
  14   5   4      113.78      121.79      5.45 o
  15   5   4       20.05       25.48      2.97 o
  16   5   4       29.23       32.71      3.94 o
  17   5   4        0.01        4.39      2.96 o
  18   5   4        4.35        6.51      2.76 o
   0   6   4        7.89        6.62      2.10 o
   1   6   4        7.60        8.07      1.56 o
   2   6   4      266.91      269.16      5.93 o
   3   6   4       23.95       24.67      2.00 o
   4   6   4       84.78       86.93      3.37 o
   5   6   4       69.70       66.17      3.03 o
   6   6   4      180.61      176.07      4.93 o
   7   6   4       27.23       28.27      2.25 o
   8   6   4      301.87      280.16      6.87 o
   9   6   4      266.05      269.38      6.82 o
  10   6   4        9.67       16.28      2.29 o
  11   6   4      302.75      300.92      8.00 o
  12   6   4      214.74      217.38      6.88 o
  13   6   4        5.77        8.59      2.49 o
  14   6   4        7.96       13.55      2.44 o
  15   6   4       81.15       79.09      5.27 o
  16   6   4        3.90        2.63      3.79 o
  17   6   4       13.73       11.33      4.40 o
   1   7   4       27.36       20.42      2.10 o
   2   7   4       15.84       16.30      2.07 o
   3   7   4      108.53      112.59      4.25 o
   4   7   4        0.10        1.90      1.47 o
   5   7   4       85.56       91.68      4.00 o
   6   7   4        4.56        5.91      1.69 o
   7   7   4      239.83      230.24      6.46 o
   8   7   4        2.55        8.04      1.94 o
   9   7   4      215.82      216.29      6.85 o
  10   7   4       50.65       56.49      3.79 o
  11   7   4      197.82      178.61      6.78 o
  12   7   4        1.14        5.65      2.21 o
  13   7   4       10.75       15.67      2.71 o
  14   7   4       17.37       20.72      4.81 o
  15   7   4        0.01        2.85      4.27 o
   0   8   4       73.17       74.70      5.82 o
   1   8   4       11.77       12.74      2.14 o
   2   8   4       19.18       14.31      1.99 o
   3   8   4       19.24       13.47      1.87 o
   4   8   4       39.87       43.32      3.01 o
   5   8   4        1.62        4.87      1.89 o
   6   8   4       24.53       24.51      2.30 o
   7   8   4       14.87       11.81      2.26 o
   8   8   4       32.38       37.08      3.03 o
   9   8   4       78.94       85.71      4.75 o
  10   8   4        1.21        7.39      2.12 o
  11   8   4        0.29        1.62      2.69 o
  12   8   4       25.09       23.24      2.66 o
  13   8   4        1.20        5.15      3.79 o
   1   9   4        0.25        0.97      1.88 o
   2   9   4        0.16        0.00      1.88 o
   3   9   4       65.64       66.11      3.70 o
   4   9   4       25.05       28.26      2.71 o
   5   9   4       43.21       41.15      2.94 o
   6   9   4        4.46        6.93      2.19 o
   7   9   4        0.08        2.39      1.90 o
   8   9   4        3.02        5.95      2.47 o
   9   9   4       10.00       14.07      2.46 o
   1   1   5      700.68      647.15      6.20 o
   2   1   5        3.04        3.63      0.64 o
   3   1   5        0.92        2.58      0.45 o
   4   1   5      842.10      741.57      6.63 o
   5   1   5        6.83        7.33      0.83 o
   6   1   5        3.54       10.10      1.14 o
   7   1   5      190.46      204.09      3.83 o
   8   1   5     9816.25    10805.61     50.18 o
   9   1   5      723.71      793.31      7.39 o
  10   1   5        4.13        2.82      1.13 o
  11   1   5       15.70       21.64      1.66 o
  12   1   5        3.54        5.86      1.96 o
  13   1   5        0.40        0.03      1.36 o
  14   1   5      105.20      109.97      5.14 o
  15   1   5        2.50        6.15      2.29 o
  16   1   5        6.94       10.00      2.68 o
  17   1   5       60.34       73.10      5.27 o
  18   1   5      316.79      329.03     12.89 o
  19   1   5      101.94       99.14      8.42 o
  20   1   5       45.63       54.66      6.40 o
  21   1   5       37.82       43.04      5.65 o
   0   2   5     5637.32     5678.50     47.61 o
   1   2   5     3801.29     4013.53     22.47 o
   2   2   5      453.30      440.81      4.45 o
   3   2   5       34.68       18.24      0.93 o
   4   2   5     2546.68     2659.04     14.10 o
   5   2   5        0.02        1.41      0.64 o
   6   2   5      111.98      124.62      2.72 o
   7   2   5      253.01      252.65      3.81 o
   8   2   5      259.87      315.86      4.38 o
   9   2   5       90.66       95.90      2.31 o
  10   2   5        3.30       10.03      1.13 o
  11   2   5       93.45       95.26      3.58 o
  12   2   5       38.24       46.76      2.58 o
  13   2   5       21.96       26.38      2.60 o
  14   2   5       11.79       14.77      2.13 o
  15   2   5       66.08       59.87      4.03 o
  16   2   5      123.41      138.12      6.90 o
  17   2   5       33.00       37.89      4.50 o
  18   2   5       13.99       16.19      3.42 o
  19   2   5       80.54       88.59      6.72 o
  20   2   5        0.10        3.73      3.28 o
  21   2   5        4.94        7.86      3.89 o
   1   3   5      412.97      383.30      4.46 o
   2   3   5      211.68      198.13      3.41 o
   3   3   5     5843.23     6071.81     29.46 o
   4   3   5      299.51      295.59      4.40 o
   5   3   5      309.29      336.73      4.86 o
   6   3   5     2971.29     3091.30     18.11 o
   7   3   5      245.64      256.10      4.60 o
   8   3   5      392.60      383.47      5.56 o
   9   3   5        1.04        0.88      0.87 o
  10   3   5       25.09       25.43      1.87 o
  11   3   5      100.45       95.83      3.86 o
  12   3   5       30.52       32.33      2.34 o
  13   3   5       62.87       67.59      3.35 o
  14   3   5        3.87        2.91      1.56 o
  15   3   5      112.75       93.69      5.04 o
  16   3   5        1.04        0.00      2.00 o
  17   3   5       23.46       28.32      3.68 o
  18   3   5        8.09       10.23      2.88 o
  19   3   5       45.97       39.48      4.42 o
  20   3   5       11.57       15.89      3.84 o
   0   4   5      601.71      610.55      9.49 o
   1   4   5      177.79      198.70      3.69 o
   2   4   5      728.78      704.55      7.36 o
   3   4   5     4439.39     4602.07     24.13 o
   4   4   5      704.43      679.40      8.09 o
   5   4   5     1005.05     1048.64      9.88 o
   6   4   5     1389.53     1366.24     11.74 o
   7   4   5     1627.90     1583.31     12.99 o
   8   4   5      235.45      240.36      5.02 o
   9   4   5       74.81       85.99      3.30 o
  10   4   5       15.18       16.66      1.84 o
  11   4   5      110.10       89.72      3.62 o
  12   4   5       23.98       25.07      2.29 o
  13   4   5        3.65        9.87      1.75 o
  14   4   5       33.04       39.50      3.09 o
  15   4   5       60.90       58.31      4.15 o
  16   4   5        0.22        0.80      2.96 o
  17   4   5        1.19        1.11      2.60 o
  18   4   5        6.38        6.23      2.89 o
  19   4   5       24.51       16.64      3.24 o
   1   5   5      140.18      136.21      3.45 o
   2   5   5       99.68       88.42      2.80 o
   3   5   5      313.33      321.66      5.45 o
   4   5   5       57.89       64.65      2.55 o
   5   5   5     1220.54     1147.53     11.20 o
   6   5   5      193.92      202.61      4.92 o
   7   5   5      807.87      763.89      9.35 o
   8   5   5      257.44      269.45      5.86 o
   9   5   5      266.75      234.86      6.02 o
  10   5   5        3.98        6.71      1.68 o
  11   5   5        4.98       11.50      1.85 o
  12   5   5       55.87       62.74      3.60 o
  13   5   5       52.00       61.06      3.57 o
  14   5   5       44.94       48.92      3.44 o
  15   5   5        2.84        7.02      3.57 o
  16   5   5        9.28        2.48      2.35 o
  17   5   5       20.58       11.47      3.11 o
  18   5   5        2.27        3.48      2.75 o
   0   6   5      204.55      218.93      8.10 o
   1   6   5        0.04        1.53      1.32 o
   2   6   5       14.63       14.82      1.82 o
   3   6   5       70.33       59.67      3.16 o
   4   6   5       52.76       49.48      2.92 o
   5   6   5      229.37      220.56      5.59 o
   6   6   5      272.87      282.02      6.77 o
   7   6   5       52.32       62.72      3.58 o
   8   6   5        5.99        8.22      2.01 o
   9   6   5      275.83      260.45      7.73 o
  10   6   5      185.31      172.93      6.40 o
  11   6   5       96.68      102.58      5.15 o
  12   6   5      105.99      105.41      5.45 o
  13   6   5        2.23        4.76      2.28 o
  14   6   5        0.14        0.80      4.03 o
  15   6   5       26.89       32.12      3.88 o
  16   6   5       41.09       47.05      5.05 o
  17   6   5       91.72       89.80      8.72 o
   1   7   5       14.45       18.84      2.17 o
   2   7   5       21.48       24.77      2.38 o
   3   7   5        0.17        0.97      1.69 o
   4   7   5        0.12        1.47      1.47 o
   5   7   5        1.38        0.91      1.55 o
   6   7   5       32.38       39.04      2.73 o
   7   7   5       40.17       45.12      2.92 o
   8   7   5        4.28        9.60      2.09 o
   9   7   5      605.48      544.99     11.97 o
  10   7   5       54.73       57.83      3.97 o
  11   7   5       41.16       41.63      3.39 o
  12   7   5        4.87        9.23      2.39 o
  13   7   5        7.53       12.47      2.52 o
  14   7   5        9.74       11.84      3.93 o
  15   7   5       50.94       50.45      5.27 o
   0   8   5        1.30        0.50      3.42 o
   1   8   5      113.70      127.15      5.15 o
   2   8   5        3.54        4.20      1.92 o
   3   8   5        0.09        1.82      1.92 o
   4   8   5        2.57        7.63      1.93 o
   5   8   5       44.45       52.25      3.26 o
   6   8   5       11.55        9.08      1.91 o
   7   8   5      103.47      100.34      4.88 o
   8   8   5        8.44       13.39      2.21 o
   9   8   5       74.42       76.41      4.55 o
  10   8   5        4.94       10.18      2.17 o
  11   8   5        6.66       13.52      2.47 o
  12   8   5        2.57        4.79      2.35 o
   1   9   5        8.30        5.96      1.92 o
   2   9   5       12.72       11.37      2.19 o
   3   9   5       18.19       14.28      2.25 o
   4   9   5        0.48        1.36      2.36 o
   5   9   5       24.48       26.78      2.70 o
   6   9   5        4.40        5.34      2.12 o
   7   9   5        3.50        3.38      2.49 o
   8   9   5        0.10        7.49      2.91 o
   9   9   5        4.59        8.87      2.52 o
   0   0   6      690.87      647.46     13.53 o
   1   0   6     3768.25     3874.16     36.12 o
   2   0   6        3.67        9.27      1.35 o
   3   0   6       65.98       36.83      1.66 o
   4   0   6      273.43      280.17      4.57 o
   5   0   6      182.17      214.53      4.89 o
   6   0   6     3272.62     3757.64     36.07 o
   7   0   6       33.75       34.35      3.01 o
   8   0   6     1260.82     1497.76     16.07 o
   9   0   6      996.18      927.86     12.16 o
  10   0   6     1171.11     1192.62     20.75 o
  11   0   6       23.50       17.74      3.13 o
  12   0   6      823.29      852.93     18.53 o
  13   0   6        9.26       13.08      3.08 o
  14   0   6       74.38       91.59      6.32 o
  15   0   6       44.42       38.93      5.39 o
  16   0   6       22.02       24.26      4.58 o
  17   0   6      360.32      335.43     16.08 o
  18   0   6      456.00      445.38     18.78 o
  19   0   6       62.78       69.59      9.44 o
  20   0   6        2.26        6.86      5.19 o
  21   0   6        0.52        5.47      4.84 o
   1   1   6      166.35      171.09      2.53 o
   2   1   6       33.39       31.41      1.07 o
   3   1   6      237.17      223.14      3.00 o
   4   1   6     2754.20     2847.49     14.75 o
   5   1   6     1078.72     1059.80      8.80 o
   6   1   6     3539.84     4064.08     21.24 o
   7   1   6       13.68        8.18      1.01 o
   8   1   6      624.93      667.71      7.64 o
   9   1   6        3.26        6.25      1.18 o
  10   1   6      268.74      289.69      5.89 o
  11   1   6       68.61       71.24      3.54 o
  12   1   6        0.14        1.14      1.61 o
  13   1   6       49.42       54.53      3.28 o
  14   1   6       45.87       55.00      3.44 o
  15   1   6        8.81        7.65      1.97 o
  16   1   6       64.55       63.54      5.60 o
  17   1   6      356.65      359.53     11.72 o
  18   1   6        0.03        5.62      2.59 o
  19   1   6        1.91        6.80      3.04 o
  20   1   6       35.98       38.53      5.41 o
  21   1   6       17.71       17.28      4.35 o
   0   2   6       69.55      100.30      3.59 o
   1   2   6      213.72      190.77      3.78 o
   2   2   6     2423.15     2304.51     12.93 o
   3   2   6     3051.67     3279.44     16.94 o
   4   2   6      323.74      337.67      4.29 o
   5   2   6       11.27        8.92      0.96 o
   6   2   6     4402.62     4717.86     23.16 o
   7   2   6      212.25      222.59      4.23 o
   8   2   6        8.05       18.80      1.01 o
   9   2   6       59.40       65.63      2.55 o
  10   2   6        1.94        3.78      1.23 o
  11   2   6      115.83      108.04      3.87 o
  12   2   6       26.83       18.70      1.97 o
  13   2   6       10.68       14.60      1.92 o
  14   2   6       55.53       55.68      3.55 o
  15   2   6        0.19        0.88      1.54 o
  16   2   6        5.75        9.64      2.45 o
  17   2   6      169.49      148.99      7.40 o
  18   2   6        0.02        0.36      2.68 o
  19   2   6      121.89      113.65      7.62 o
  20   2   6       50.54       60.48      7.10 o
  21   2   6       36.72       38.87      5.69 o
   1   3   6      999.24      994.43      7.77 o
   2   3   6     1403.86     1455.20     10.73 o
   3   3   6      300.62      295.21      4.23 o
   4   3   6      528.21      513.43      5.99 o
   5   3   6      115.32      135.10      3.07 o
   6   3   6      265.64      275.94      4.48 o
   7   3   6       65.89       71.19      2.27 o
   8   3   6      153.13      173.64      3.82 o
   9   3   6      349.45      349.33      7.71 o
  10   3   6      314.27      328.50      6.48 o
  11   3   6        0.61        2.18      1.24 o
  12   3   6       25.76       33.57      2.30 o
  13   3   6        1.58        4.28      1.61 o
  14   3   6       15.18       11.79      1.92 o
  15   3   6        1.41        3.11      2.57 o
  16   3   6        0.33        0.27      2.05 o
  17   3   6        6.41       10.04      2.81 o
  18   3   6        4.03        5.36      2.78 o
  19   3   6       76.93       72.50      6.10 o
  20   3   6       62.97       63.71      5.49 o
   0   4   6      783.33      726.76     10.31 o
   1   4   6       18.81       21.33      1.29 o
   2   4   6      143.96      119.67      2.92 o
   3   4   6     1705.71     1755.22     13.52 o
   4   4   6     2799.62     2732.71     18.28 o
   5   4   6     1866.90     1739.42     13.28 o
   6   4   6      402.60      360.51      5.72 o
   7   4   6       84.90      100.96      3.03 o
   8   4   6       42.83       49.86      2.38 o
   9   4   6       45.26       56.80      2.76 o
  10   4   6      109.94      111.08      4.24 o
  11   4   6       15.38       14.49      1.86 o
  12   4   6        0.10        2.99      1.82 o
  13   4   6      145.01      139.19      5.63 o
  14   4   6       72.86       65.63      3.92 o
  15   4   6      270.04      248.86      8.65 o
  16   4   6        1.90        2.27      2.98 o
  17   4   6       83.36       85.61      6.27 o
  18   4   6        0.54        7.69      3.58 o
  19   4   6       14.44       21.36      3.56 o
   1   5   6      332.52      316.24      6.37 o
   2   5   6        5.61        4.74      1.32 o
   3   5   6        7.26        9.10      1.56 o
   4   5   6       20.62       21.90      1.76 o
   5   5   6     1211.35     1192.16     13.19 o
   6   5   6        8.87       10.76      1.51 o
   7   5   6        1.97        4.85      1.63 o
   8   5   6      270.27      234.38      5.54 o
   9   5   6     1523.00     1406.87     15.49 o
  10   5   6       24.94       36.14      2.54 o
  11   5   6      130.98      120.79      4.55 o
  12   5   6       18.60       21.55      2.26 o
  13   5   6      146.11      149.10      6.01 o
  14   5   6        7.18       17.84      2.64 o
  15   5   6       12.28       14.64      2.97 o
  16   5   6       21.26       26.90      3.41 o
  17   5   6        0.39        2.65      4.90 o
  18   5   6       44.61       48.93      5.77 o
   0   6   6      107.38      111.30      5.97 o
   1   6   6       26.25       25.41      2.25 o
   2   6   6        6.80        8.55      1.67 o
   3   6   6      127.94      123.39      4.44 o
   4   6   6        0.40        1.05      1.41 o
   5   6   6      396.34      378.67      7.83 o
   6   6   6      274.42      258.15      7.03 o
   7   6   6       12.69       11.76      1.92 o
   8   6   6        1.72        4.18      1.95 o
   9   6   6       96.13      104.60      5.06 o
  10   6   6        1.58       10.04      2.35 o
  11   6   6     1021.21      924.97     15.48 o
  12   6   6       26.13       32.46      3.24 o
  13   6   6      100.85       89.81      5.11 o
  14   6   6        7.25        9.53      2.96 o
  15   6   6       52.86       55.42      7.34 o
  16   6   6        8.17       10.98      3.39 o
  17   6   6        6.37       10.52      4.43 o
   1   7   6      218.27      220.53      6.40 o
   2   7   6       26.77       30.84      2.62 o
   3   7   6       38.63       40.43      2.89 o
   4   7   6        1.89        5.67      1.80 o
   5   7   6        2.11        3.30      1.60 o
   6   7   6       34.08       37.96      2.72 o
   7   7   6      213.67      209.78      6.78 o
   8   7   6      261.83      250.32      7.54 o
   9   7   6       97.90      105.34      5.46 o
  10   7   6        7.86       15.62      2.61 o
  11   7   6      186.45      179.96      6.93 o
  12   7   6       16.14       29.29      3.03 o
  13   7   6       13.25       18.53      2.64 o
  14   7   6       23.09       28.80      4.29 o
  15   7   6        4.21        0.92      3.87 o
   0   8   6       11.73       11.85      3.15 o
   1   8   6       16.58       17.28      2.35 o
   2   8   6        3.73        5.06      1.82 o
   3   8   6        4.88        4.24      1.86 o
   4   8   6       35.99       36.92      2.90 o
   5   8   6      130.27      134.18      5.24 o
   6   8   6        0.34        4.94      1.98 o
   7   8   6       93.07       87.73      4.62 o
   8   8   6       38.15       40.26      3.49 o
   9   8   6       28.47       35.59      3.28 o
  10   8   6        5.14       15.18      2.43 o
  11   8   6        0.26        2.50      2.22 o
  12   8   6       17.42       17.54      3.94 o
   1   9   6        8.47       16.71      2.55 o
   2   9   6       62.43       62.99      3.87 o
   3   9   6       61.68       70.06      4.06 o
   4   9   6        3.63        7.24      2.07 o
   5   9   6      114.52      126.82      5.74 o
   6   9   6       33.83       36.41      3.09 o
   7   9   6        0.78        6.80      2.17 o
   8   9   6        4.19        8.59      2.95 o
   1   1   7      537.43      591.81      5.22 o
   2   1   7       36.09       46.93      1.37 o
   3   1   7        1.28        3.79      0.66 o
   4   1   7      363.59      375.93      4.23 o
   5   1   7       40.46       42.22      1.54 o
   6   1   7      373.97      354.93      4.90 o
   7   1   7        7.31       10.94      1.00 o
   8   1   7     3152.11     3523.10     21.87 o
   9   1   7      351.39      373.10      6.61 o
  10   1   7        0.71        3.81      1.34 o
  11   1   7       69.76       66.22      3.55 o
  12   1   7      214.92      217.70      6.55 o
  13   1   7       47.87       44.05      3.07 o
  14   1   7        0.20        0.60      1.53 o
  15   1   7        0.07        1.50      1.67 o
  16   1   7       32.17       38.23      3.41 o
  17   1   7        0.35        3.82      2.69 o
  18   1   7      130.30      135.18      7.35 o
  19   1   7       25.40       29.13      4.19 o
  20   1   7        0.08        0.00      3.03 o
  21   1   7       43.17       46.72      6.02 o
   0   2   7      177.69      230.54      5.66 o
   1   2   7      377.26      390.19      5.75 o
   2   2   7      491.81      512.44      5.07 o
   3   2   7        1.74        3.11      0.77 o
   4   2   7      173.72      161.54      2.93 o
   5   2   7     2688.57     2844.87     15.51 o
   6   2   7      630.52      654.55      6.47 o
   7   2   7       36.26       35.53      1.62 o
   8   2   7      433.48      440.77      6.20 o
   9   2   7       13.47       14.73      1.30 o
  10   2   7      287.28      273.75      6.15 o
  11   2   7      143.52      152.02      5.43 o
  12   2   7       88.10       83.20      4.06 o
  13   2   7        2.83        5.01      1.84 o
  14   2   7      151.00      153.47      5.91 o
  15   2   7        0.67        1.55      1.80 o
  16   2   7        2.56        5.26      2.11 o
  17   2   7       50.60       64.02      4.81 o
  18   2   7        5.53       14.10      2.93 o
  19   2   7       79.10       84.60      6.61 o
  20   2   7        3.58        9.81      3.23 o
   1   3   7       54.37       64.51      2.43 o
   2   3   7        0.12        2.65      0.84 o
   3   3   7     1737.39     1817.97     12.18 o
   4   3   7     1397.98     1419.44     10.80 o
   5   3   7      426.97      440.02      5.69 o
   6   3   7      134.40      132.76      3.13 o
   7   3   7      222.97      215.62      3.99 o
   8   3   7        1.74        5.33      1.45 o
   9   3   7      102.45      100.93      3.70 o
  10   3   7        0.06        2.43      1.17 o
  11   3   7        3.15        3.25      1.31 o
  12   3   7       34.75       33.39      2.72 o
  13   3   7       62.36       62.93      3.71 o
  14   3   7        4.84        3.33      1.77 o
  15   3   7       27.74       31.66      2.81 o
  16   3   7      104.22       92.52      5.28 o
  17   3   7        6.68        7.89      2.76 o
  18   3   7       62.94       54.80      5.34 o
  19   3   7       42.29       49.09      4.90 o
  20   3   7       74.85       88.62      6.83 o
   0   4   7      427.76      384.35      6.94 o
   1   4   7       18.63       26.47      1.55 o
   2   4   7       52.40       53.06      1.87 o
   3   4   7     2860.14     2861.62     18.44 o
   4   4   7      714.82      702.92      7.74 o
   5   4   7       38.35       57.74      2.29 o
   6   4   7        0.35        3.01      1.15 o
   7   4   7        6.68        8.81      1.29 o
   8   4   7       18.67       21.90      1.67 o
   9   4   7       24.98       24.55      1.82 o
  10   4   7       21.12       19.34      1.79 o
  11   4   7       34.51       43.87      3.04 o
  12   4   7       57.99       51.54      3.07 o
  13   4   7       10.52       20.70      2.40 o
  14   4   7        0.31        1.83      1.77 o
  15   4   7       23.06       24.43      2.59 o
  16   4   7       30.22       34.17      3.39 o
  17   4   7        6.09        7.95      3.33 o
  18   4   7        0.00        0.00      2.51 o
  19   4   7        0.74        8.76      3.35 o
   1   5   7      136.15      142.98      4.32 o
   2   5   7       25.30       25.54      2.04 o
   3   5   7      382.87      380.21      7.20 o
   4   5   7       35.53       32.45      2.28 o
   5   5   7       72.18       68.35      3.17 o
   6   5   7      426.25      376.99      7.26 o
   7   5   7      568.62      541.63      9.63 o
   8   5   7      435.86      388.00      8.19 o
   9   5   7       52.92       50.61      3.47 o
  10   5   7      166.83      138.90      5.50 o
  11   5   7       15.38       11.50      2.44 o
  12   5   7      151.38      127.63      5.88 o
  13   5   7        4.77        1.60      2.16 o
  14   5   7      266.70      277.00      9.93 o
  15   5   7       10.43       20.37      3.47 o
  16   5   7       21.46       24.13      3.45 o
  17   5   7       88.55       87.29      6.90 o
  18   5   7        2.67        0.00      3.60 o
   0   6   7      349.90      347.79     10.58 o
   1   6   7       43.40       43.03      2.89 o
   2   6   7      192.04      166.64      5.17 o
   3   6   7      336.62      328.32      7.27 o
   4   6   7       44.82       45.64      2.95 o
   5   6   7      885.30      821.12     11.84 o
   6   6   7        3.25       10.91      1.67 o
   7   6   7      241.84      209.72      6.43 o
   8   6   7      184.52      144.79      5.84 o
   9   6   7      126.46      125.30      5.54 o
  10   6   7      478.50      460.41     10.74 o
  11   6   7        0.02        5.94      2.27 o
  12   6   7      187.46      158.86      6.87 o
  13   6   7       20.20       21.18      2.78 o
  14   6   7        0.00        2.23      2.20 o
  15   6   7        1.74        4.47      4.78 o
  16   6   7       55.70       56.29      6.10 o
   1   7   7        1.22        1.95      1.75 o
   2   7   7       84.12       85.52      4.16 o
   3   7   7        1.34        0.00      1.56 o
   4   7   7       62.57       64.37      3.59 o
   5   7   7        0.50        4.33      1.72 o
   6   7   7        2.50        9.00      2.00 o
   7   7   7       31.29       27.79      2.77 o
   8   7   7      161.08      147.23      6.34 o
   9   7   7      274.37      263.04      8.42 o
  10   7   7       26.22       30.10      3.11 o
  11   7   7        2.23        3.09      2.18 o
  12   7   7        1.82        7.40      2.21 o
  13   7   7       38.28       39.15      3.48 o
  14   7   7        0.16        7.72      3.01 o
   0   8   7      134.56      144.28      8.28 o
   1   8   7      148.41      146.23      5.73 o
   2   8   7       82.18       94.43      4.63 o
   3   8   7       10.00        9.36      2.40 o
   4   8   7       41.70       47.10      3.35 o
   5   8   7      104.05      101.26      4.67 o
   6   8   7      189.38      194.31      7.00 o
   7   8   7       21.59       27.65      2.93 o
   8   8   7       59.93       70.69      4.56 o
   9   8   7      127.61      133.77      6.17 o
  10   8   7       13.98       23.28      2.73 o
  11   8   7       13.79       24.93      3.41 o
  12   8   7        2.95        3.08      2.35 o
   1   9   7       54.45       61.51      4.00 o
   2   9   7        9.72       14.96      2.48 o
   3   9   7      102.93      109.02      5.10 o
   4   9   7        0.36        4.36      2.03 o
   5   9   7       66.49       78.53      4.57 o
   6   9   7       65.03       76.05      4.49 o
   7   9   7        6.73       13.27      2.90 o
   8   9   7       40.47       45.38      3.78 o
   0   0   8      393.66      379.48     10.80 o
   1   0   8     2063.77     2155.90     54.44 o
   2   0   8      145.55      158.59      4.89 o
   3   0   8     1470.18     1486.09     20.86 o
   4   0   8        5.32        3.27      0.80 o
   5   0   8      383.48      402.63      6.32 o
   6   0   8       36.09       38.72      1.94 o
   7   0   8      405.26      396.67      7.72 o
   8   0   8       15.90       15.74      3.02 o
   9   0   8     3379.75     3588.92     39.78 o
  10   0   8      224.60      234.43      9.26 o
  11   0   8      662.47      689.75     16.68 o
  12   0   8       57.03       62.04      5.15 o
  13   0   8       65.71       83.14      6.08 o
  14   0   8      174.12      166.98      8.76 o
  15   0   8       41.78       41.24      4.52 o
  16   0   8        7.28        2.72      2.57 o
  17   0   8      202.58      185.64     11.94 o
  18   0   8      267.54      240.48     13.92 o
  19   0   8        9.87        5.39      3.93 o
  20   0   8       38.90       40.00      7.19 o
  21   0   8        9.89        0.00      5.74 o
   1   1   8      205.54      216.04      3.24 o
   2   1   8     1015.19     1172.34      8.43 o
   3   1   8       88.24       83.41      2.03 o
   4   1   8       99.45       96.94      2.16 o
   5   1   8      263.88      275.97      3.64 o
   6   1   8        0.26        1.47      0.61 o
   7   1   8       86.51       85.61      2.23 o
   8   1   8      592.09      547.93      7.06 o
   9   1   8       14.78       24.38      1.65 o
  10   1   8      683.49      749.36     11.83 o
  11   1   8      466.19      472.94      9.67 o
  12   1   8       21.85       22.75      2.24 o
  13   1   8        4.61        2.96      1.54 o
  14   1   8        3.00        4.07      1.74 o
  15   1   8        1.99        3.60      2.02 o
  16   1   8       92.07       90.96      4.78 o
  17   1   8        7.54       11.44      3.01 o
  18   1   8       18.53       20.31      4.51 o
  19   1   8        3.12        4.92      2.78 o
  20   1   8        0.01        6.02      3.17 o
  21   1   8        3.83        0.40      4.40 o
   0   2   8       24.07       15.79      1.77 o
   1   2   8     1928.57     2063.90     15.51 o
   2   2   8      395.13      439.40      4.76 o
   3   2   8       15.74       20.11      1.11 o
   4   2   8        2.72        4.73      0.76 o
   5   2   8      181.19      187.69      3.32 o
   6   2   8     1482.19     1628.45     11.42 o
   7   2   8     1004.59     1133.64     10.36 o
   8   2   8       86.58       86.08      3.07 o
   9   2   8        0.51        0.00      0.82 o
  10   2   8       21.53       20.75      1.75 o
  11   2   8      247.94      270.46      7.37 o
  12   2   8       49.70       50.01      3.24 o
  13   2   8       19.65       21.10      2.32 o
  14   2   8       18.83       15.32      2.25 o
  15   2   8        1.42        0.98      1.71 o
  16   2   8       77.08       70.36      4.18 o
  17   2   8      192.26      184.59      7.70 o
  18   2   8        0.09        0.00      2.38 o
  19   2   8        0.62        5.16      3.05 o
  20   2   8       24.59       21.92      3.89 o
   1   3   8       79.05       99.90      3.08 o
   2   3   8     2797.92     3119.64     19.90 o
   3   3   8      395.91      338.28      4.56 o
   4   3   8       70.55       63.43      2.08 o
   5   3   8     2198.93     2356.45     15.28 o
   6   3   8     1122.24     1173.79     10.17 o
   7   3   8       33.26       24.65      1.51 o
   8   3   8       52.96       56.77      2.57 o
   9   3   8      295.58      288.01      6.02 o
  10   3   8       29.51       29.15      2.38 o
  11   3   8      652.27      651.93     12.44 o
  12   3   8      135.65      126.15      5.23 o
  13   3   8        9.23        9.77      1.84 o
  14   3   8       34.87       34.68      3.05 o
  15   3   8        6.63        6.62      2.04 o
  16   3   8        6.31        9.10      3.24 o
  17   3   8       97.96      100.60      5.63 o
  18   3   8        4.87        8.32      2.90 o
  19   3   8       36.34       35.21      4.36 o
  20   3   8       17.33       24.66      4.70 o
   0   4   8     3072.94     2993.92     30.10 o
   1   4   8      216.25      208.13      4.87 o
   2   4   8      132.19      121.85      3.80 o
   3   4   8      168.05      154.45      4.69 o
   4   4   8     1713.16     1700.21     15.12 o
   5   4   8       13.83       10.02      1.26 o
   6   4   8       29.74       29.20      2.16 o
   7   4   8        0.13        1.34      1.03 o
   8   4   8        0.87        1.28      1.11 o
   9   4   8        2.88        2.19      1.22 o
  10   4   8      222.33      211.89      5.76 o
  11   4   8        1.09        6.58      1.59 o
  12   4   8        5.99        7.79      1.82 o
  13   4   8       40.16       35.88      3.02 o
  14   4   8      170.65      168.11      7.09 o
  15   4   8       22.86       21.96      2.85 o
  16   4   8       34.48       30.53      3.59 o
  17   4   8       33.84       38.27      4.08 o
  18   4   8        6.35        3.36      3.91 o
  19   4   8        7.53       10.17      3.69 o
   1   5   8        2.19        4.37      1.35 o
   2   5   8        2.64        3.49      1.38 o
   3   5   8       52.78       49.82      2.80 o
   4   5   8      225.32      205.55      5.81 o
   5   5   8      221.42      219.72      5.59 o
   6   5   8      335.75      293.66      6.47 o
   7   5   8       58.43       55.91      3.26 o
   8   5   8        0.13        1.49      2.34 o
   9   5   8       98.51       99.37      4.68 o
  10   5   8      237.97      218.93      6.88 o
  11   5   8       76.31       63.71      4.24 o
  12   5   8       24.01       22.21      2.97 o
  13   5   8        8.21        5.91      2.43 o
  14   5   8       29.58       26.97      3.96 o
  15   5   8       32.78       27.77      3.39 o
  16   5   8       81.36       72.95      7.33 o
  17   5   8       15.29       19.80      4.08 o
  18   5   8       38.14       36.24      6.01 o
   0   6   8      101.85      110.19      6.16 o
   1   6   8        2.31        6.48      1.89 o
   2   6   8       90.49       99.33      4.25 o
   3   6   8       20.28       20.87      2.30 o
   4   6   8        8.96       10.59      1.88 o
   5   6   8        5.84       11.47      2.18 o
   6   6   8      797.21      750.16     12.41 o
   7   6   8        4.78       13.75      2.33 o
   8   6   8      142.55      134.34      5.72 o
   9   6   8      183.14      157.19      6.22 o
  10   6   8       25.60       26.89      2.98 o
  11   6   8        1.04        0.00      1.94 o
  12   6   8       11.37       16.30      2.73 o
  13   6   8       15.08       20.10      2.95 o
  14   6   8       65.52       76.21      5.29 o
  15   6   8        0.57        9.85      3.27 o
  16   6   8       70.09       88.98      6.44 o
   1   7   8        1.89        3.44      1.98 o
   2   7   8      102.29      117.54      4.88 o
   3   7   8       90.88       89.34      4.30 o
   4   7   8       13.45       15.14      2.23 o
   5   7   8        0.08        0.00      1.84 o
   6   7   8        0.00        2.66      1.88 o
   7   7   8       45.35       39.98      3.13 o
   8   7   8      172.59      177.50      6.92 o
   9   7   8      282.65      236.87      8.05 o
  10   7   8      136.73      121.82      5.78 o
  11   7   8       13.48       22.82      3.13 o
  12   7   8        0.05        1.19      2.07 o
  13   7   8        1.21        0.00      2.48 o
  14   7   8        7.92        6.21      3.16 o
   0   8   8      302.43      310.39     12.08 o
   1   8   8      141.33      164.16      6.23 o
   2   8   8       31.35       36.27      3.23 o
   3   8   8       57.29       65.69      3.98 o
   4   8   8      128.47      133.57      5.48 o
   5   8   8       66.68       62.78      3.82 o
   6   8   8       31.21       36.10      3.19 o
   7   8   8       55.51       56.69      4.00 o
   8   8   8      187.27      199.81      7.67 o
   9   8   8       14.04       17.02      2.87 o
  10   8   8       39.87       34.42      5.61 o
  11   8   8        6.51       14.52      2.72 o
   1   9   8        0.07        3.32      2.30 o
   2   9   8       27.32       27.01      2.90 o
   3   9   8        1.36        7.65      2.19 o
   4   9   8        0.65        6.70      2.58 o
   5   9   8        2.37       10.93      3.23 o
   6   9   8       65.74       69.64      4.30 o
   7   9   8       40.96       40.20      3.51 o
   1   1   9      929.01      974.81      8.01 o
   2   1   9       33.45       20.50      1.07 o
   3   1   9     2345.88     2522.26     14.55 o
   4   1   9       39.92       38.76      1.40 o
   5   1   9      374.03      379.91      4.65 o
   6   1   9        2.04        2.37      0.84 o
   7   1   9       23.09       20.81      1.38 o
   8   1   9        9.13       18.67      1.19 o
   9   1   9      304.84      308.20      7.34 o
  10   1   9        0.83        4.56      1.43 o
  11   1   9       75.33       73.96      3.84 o
  12   1   9      131.43      139.57      5.47 o
  13   1   9      259.53      224.87      7.08 o
  14   1   9       29.18       24.23      2.46 o
  15   1   9        0.30        2.71      1.87 o
  16   1   9      327.64      297.91      9.05 o
  17   1   9        0.45        0.66      2.18 o
  18   1   9       25.70       38.39      3.98 o
  19   1   9        8.04       15.45      3.10 o
  20   1   9        1.02        0.00      3.41 o
   0   2   9     4639.23     5407.75     40.67 o
   1   2   9      198.91      194.56      4.43 o
   2   2   9      391.69      385.05      4.54 o
   3   2   9     1336.04     1481.85     10.56 o
   4   2   9       36.70       47.98      1.70 o
   5   2   9        5.10        2.86      0.72 o
   6   2   9       17.24       24.17      1.47 o
   7   2   9      210.87      212.61      4.21 o
   8   2   9       15.94       24.00      1.59 o
   9   2   9       25.84       26.36      2.01 o
  10   2   9        5.41        7.35      1.58 o
  11   2   9       69.87       83.17      4.17 o
  12   2   9       44.65       45.94      3.23 o
  13   2   9        1.17        3.44      1.81 o
  14   2   9        0.24        4.58      1.86 o
  15   2   9      395.08      337.91      9.51 o
  16   2   9        4.22        4.70      1.90 o
  17   2   9       12.94       15.58      2.61 o
  18   2   9       13.19       19.12      3.14 o
  19   2   9        9.22       12.41      2.81 o
  20   2   9        0.00        2.95      5.07 o
   1   3   9      132.25      139.37      3.69 o
   2   3   9      505.79      496.27      7.72 o
   3   3   9      297.16      285.99      4.07 o
   4   3   9      177.36      173.25      3.37 o
   5   3   9      405.18      421.45      5.70 o
   6   3   9        2.63        2.85      0.79 o
   7   3   9        2.12        5.61      1.01 o
   8   3   9      220.01      234.16      5.29 o
   9   3   9       43.81       43.05      2.33 o
  10   3   9        1.16        3.93      1.32 o
  11   3   9       41.14       37.82      3.27 o
  12   3   9       25.21       22.22      2.42 o
  13   3   9      193.99      181.39      6.60 o
  14   3   9      238.81      191.99      6.88 o
  15   3   9        0.06        3.38      1.94 o
  16   3   9        4.96        9.26      2.16 o
  17   3   9       10.83       18.87      2.88 o
  18   3   9       21.37       26.71      3.51 o
  19   3   9       33.99       31.96      4.18 o
   0   4   9       39.37       35.61      3.21 o
   1   4   9      205.62      201.66      4.86 o
   2   4   9       46.52       49.45      2.46 o
   3   4   9      544.50      529.28      8.07 o
   4   4   9      505.13      475.56      7.66 o
   5   4   9      116.14      117.75      3.72 o
   6   4   9       84.80       90.28      3.68 o
   7   4   9        0.03        2.36      1.18 o
   8   4   9       36.53       37.09      2.58 o
   9   4   9       66.53       55.58      3.24 o
  10   4   9       25.45       28.69      2.76 o
  11   4   9      351.39      318.33     10.08 o
  12   4   9      231.38      208.63      8.35 o
  13   4   9       22.87       18.86      3.01 o
  14   4   9        7.15        9.94      2.63 o
  15   4   9        0.93        0.00      2.56 o
  16   4   9       34.12       38.76      4.47 o
  17   4   9        0.25        1.45      2.59 o
  18   4   9       19.87       15.33      4.25 o
   1   5   9       17.53       18.01      1.83 o
   2   5   9        0.19        0.81      1.36 o
   3   5   9      124.47      114.68      4.48 o
   4   5   9       22.22       21.57      1.96 o
   5   5   9      229.44      209.43      5.53 o
   6   5   9      731.10      692.55     11.19 o
   7   5   9       22.41       19.00      2.10 o
   8   5   9        2.64        2.86      1.64 o
   9   5   9      193.13      164.77      5.99 o
  10   5   9       34.47       37.87      3.47 o
  11   5   9        0.17        2.77      2.17 o
  12   5   9        0.66        6.13      2.53 o
  13   5   9       16.96       17.34      2.85 o
  14   5   9      132.65      128.70      6.99 o
  15   5   9       57.24       45.46      4.22 o
  16   5   9       42.98       50.55      4.87 o
  17   5   9       58.28       75.76      5.99 o
   0   6   9       99.18      105.99      6.31 o
   1   6   9      312.93      279.31      6.95 o
   2   6   9      163.61      163.68      5.47 o
   3   6   9      446.52      408.13      8.36 o
   4   6   9       32.24       31.57      2.63 o
   5   6   9      106.24       99.28      4.68 o
   6   6   9       19.00       23.23      2.62 o
   7   6   9      188.10      167.71      6.45 o
   8   6   9       10.00        6.44      2.12 o
   9   6   9        1.45        8.27      2.21 o
  10   6   9       86.34       76.84      4.80 o
  11   6   9       45.97       50.88      3.61 o
  12   6   9      150.48      125.51      6.77 o
  13   6   9        2.97        9.65      2.65 o
  14   6   9        0.22        0.24      2.46 o
  15   6   9       32.28       35.93      4.38 o
  16   6   9       23.27       33.70      4.01 o
   1   7   9       19.13       32.98      3.68 o
   2   7   9      460.78      444.52      9.53 o
   3   7   9       28.82       35.05      2.96 o
   4   7   9       79.49       83.57      4.14 o
   5   7   9       17.77        8.92      2.12 o
   6   7   9        9.28       15.23      2.37 o
   7   7   9       97.30       98.11      5.21 o
   8   7   9       44.58       37.73      3.43 o
   9   7   9      102.64       96.82      5.20 o
  10   7   9        1.49       16.46      2.67 o
  11   7   9       39.44       38.30      3.80 o
  12   7   9       17.27       15.53      2.34 o
  13   7   9       12.09       11.89      2.95 o
  14   7   9       68.34       74.47      5.36 o
   0   8   9       57.25       93.06      7.01 o
   1   8   9      143.33      140.37      5.83 o
   2   8   9      124.98      126.89      5.48 o
   3   8   9      224.90      226.14      7.21 o
   4   8   9       67.08       71.42      4.47 o
   5   8   9      100.71       94.83      5.05 o
   6   8   9       18.04       21.52      2.65 o
   7   8   9       31.37       33.13      3.27 o
   8   8   9        0.85        7.63      2.29 o
   9   8   9       89.50       96.79      5.22 o
  10   8   9       35.14       32.33      3.31 o
  11   8   9      122.54      110.89      6.15 o
   1   9   9        0.53        6.24      2.39 o
   2   9   9       49.96       50.55      3.70 o
   3   9   9        8.49       11.31      2.63 o
   4   9   9        0.48        7.61      2.27 o
   5   9   9       63.94       65.47      4.29 o
   6   9   9       20.50       30.11      3.45 o
   0   0  10     5367.50     6334.46     57.30 o
   1   0  10     2600.76     2785.67     24.35 o
   2   0  10      857.15      846.48     11.89 o
   3   0  10      681.87      663.40     11.73 o
   4   0  10     1161.95     1320.96     17.16 o
   5   0  10      430.07      461.23      7.92 o
   6   0  10     1647.80     1690.85     16.20 o
   7   0  10      498.33      515.35      9.95 o
   8   0  10       40.57       39.17      3.62 o
   9   0  10      738.90      761.62     16.66 o
  10   0  10      180.00      212.98      9.07 o
  11   0  10        1.72        3.22      2.71 o
  12   0  10       95.27       83.84      5.99 o
  13   0  10       39.91       46.34      4.79 o
  14   0  10       71.12       82.04      6.41 o
  15   0  10       20.61       20.65      3.50 o
  16   0  10       56.60       56.59      5.83 o
  17   0  10      209.50      215.09     11.08 o
  18   0  10        9.00        8.56      4.04 o
  19   0  10        0.52        0.00      3.68 o
  20   0  10       13.09       15.61      4.51 o
   1   1  10       79.59       67.66      2.07 o
   2   1  10      844.83      925.54      8.28 o
   3   1  10     1839.59     1928.35     12.56 o
   4   1  10      429.83      445.14      5.39 o
   5   1  10      307.88      340.31      4.61 o
   6   1  10        2.37        0.97      0.74 o
   7   1  10      143.22      173.91      3.76 o
   8   1  10       47.18       53.83      3.18 o
   9   1  10      409.75      348.60      7.92 o
  10   1  10       11.48       13.12      1.86 o
  11   1  10      225.62      190.92      6.29 o
  12   1  10       53.96       56.77      3.58 o
  13   1  10       17.49       17.60      2.21 o
  14   1  10       16.88       12.28      2.19 o
  15   1  10       31.04       37.71      3.17 o
  16   1  10        3.78       10.34      2.24 o
  17   1  10       48.37       39.86      3.43 o
  18   1  10        7.34       13.44      2.87 o
  19   1  10        2.19        2.49      2.91 o
  20   1  10        0.39        3.53      2.66 o
   0   2  10      937.03     1017.41     14.41 o
   1   2  10      307.13      353.53      6.14 o
   2   2  10     1449.89     1553.03     10.86 o
   3   2  10       29.41       29.65      1.33 o
   4   2  10       57.49       60.86      1.96 o
   5   2  10       30.30       35.61      1.48 o
   6   2  10      126.97      141.12      3.46 o
   7   2  10        0.04        0.70      0.84 o
   8   2  10        4.23        7.29      1.05 o
   9   2  10       51.56       56.40      3.19 o
  10   2  10      164.02      151.98      5.94 o
  11   2  10      591.86      602.98     11.54 o
  12   2  10       68.75       64.31      3.81 o
  13   2  10        1.55        4.80      2.64 o
  14   2  10       47.85       38.44      3.29 o
  15   2  10        1.93        0.00      1.88 o
  16   2  10       58.48       56.90      3.94 o
  17   2  10       66.20       59.99      4.51 o
  18   2  10        3.21        5.48      2.91 o
  19   2  10        8.70       10.76      2.80 o
  20   2  10        0.00        1.95      2.92 o
   1   3  10      135.53      136.61      4.07 o
   2   3  10      137.48      143.05      3.90 o
   3   3  10      225.39      191.47      4.51 o
   4   3  10      125.27      114.06      3.54 o
   5   3  10      227.51      221.02      4.40 o
   6   3  10      192.02      185.46      4.54 o
   7   3  10       16.06       13.21      1.34 o
   8   3  10       71.92       68.98      2.88 o
   9   3  10       23.64       23.82      1.85 o
  10   3  10       18.89       19.68      2.25 o
  11   3  10      737.98      686.03     12.53 o
  12   3  10      150.35      131.61      5.98 o
  13   3  10       31.47       38.38      3.15 o
  14   3  10        2.72        4.04      2.58 o
  15   3  10      171.46      165.08      6.71 o
  16   3  10       53.23       56.11      4.18 o
  17   3  10       14.86       13.66      2.98 o
  18   3  10       17.69       14.09      2.93 o
  19   3  10        0.01        2.78      3.66 o
   0   4  10      354.56      369.14      9.62 o
   1   4  10       37.90       46.36      2.46 o
   2   4  10      169.02      160.92      4.85 o
   3   4  10      204.43      210.97      5.10 o
   4   4  10      159.54      154.49      4.41 o
   5   4  10      516.93      554.84      8.46 o
   6   4  10       14.15       16.42      1.72 o
   7   4  10       22.90       26.89      2.26 o
   8   4  10        9.54        9.26      2.17 o
   9   4  10       75.02       77.21      4.29 o
  10   4  10        0.08        0.00      1.65 o
  11   4  10        3.90       10.59      2.70 o
  12   4  10      192.66      168.16      7.10 o
  13   4  10      691.23      656.25     15.74 o
  14   4  10       13.70       20.12      3.17 o
  15   4  10        3.82        7.18      3.13 o
  16   4  10      112.19      116.42      6.61 o
  17   4  10        0.25        0.00      2.63 o
  18   4  10        0.14        3.03      5.02 o
   1   5  10       86.58       83.81      3.61 o
   2   5  10      510.02      476.78      8.46 o
   3   5  10       35.99       42.24      3.04 o
   4   5  10       21.17       18.83      2.07 o
   5   5  10       91.79       79.02      3.97 o
   6   5  10      101.71       86.58      4.08 o
   7   5  10       69.59       54.98      3.59 o
   8   5  10       41.69       44.79      3.25 o
   9   5  10        2.47        6.53      1.79 o
  10   5  10      134.61      122.47      5.79 o
  11   5  10        2.37        0.00      1.92 o
  12   5  10        1.18        2.69      2.28 o
  13   5  10        1.93        8.63      2.84 o
  14   5  10       44.61       52.42      5.59 o
  15   5  10       81.19       86.50      5.83 o
  16   5  10       53.08       57.30      4.86 o
  17   5  10       36.07       33.76      4.26 o
   0   6  10     1170.45     1128.53     20.44 o
   1   6  10      227.67      199.01      6.17 o
   2   6  10       58.88       64.95      3.86 o
   3   6  10      780.64      732.08     11.49 o
   4   6  10       16.19       18.11      2.67 o
   5   6  10       79.13       77.55      4.19 o
   6   6  10      108.36       92.52      4.45 o
   7   6  10      104.02       97.95      4.88 o
   8   6  10       21.84       22.14      2.57 o
   9   6  10       57.39       61.05      3.90 o
  10   6  10        4.24        2.98      1.84 o
  11   6  10       86.55       90.56      5.27 o
  12   6  10        2.89        5.64      2.34 o
  13   6  10       67.10       68.49      5.09 o
  14   6  10        4.49        6.61      2.37 o
  15   6  10        3.30        4.42      3.74 o
   1   7  10      271.83      275.15      7.63 o
   2   7  10      187.30      198.27      6.56 o
   3   7  10      114.92      128.83      5.27 o
   4   7  10        2.59        2.17      2.17 o
   5   7  10        0.13        2.60      1.99 o
   6   7  10       76.51       66.48      4.03 o
   7   7  10       10.13       19.10      2.57 o
   8   7  10       17.15       23.08      2.74 o
   9   7  10      178.26      183.12      7.08 o
  10   7  10       55.72       50.50      4.56 o
  11   7  10        0.78        3.63      2.08 o
  12   7  10        0.66        8.17      2.57 o
  13   7  10       30.28       34.25      4.48 o
   0   8  10       19.40       31.36      4.37 o
   1   8  10        4.70        6.66      2.54 o
   2   8  10       28.52       25.36      2.78 o
   3   8  10       15.79       24.31      3.04 o
   4   8  10        0.46       10.23      2.48 o
   5   8  10        6.68       11.12      2.41 o
   6   8  10        2.12        9.50      2.48 o
   7   8  10       18.11       12.82      3.04 o
   8   8  10       16.12       16.09      2.63 o
   9   8  10       82.19       79.20      4.74 o
  10   8  10       32.94       33.59      3.67 o
   1   9  10        1.17        3.39      2.47 o
   2   9  10       17.80       22.79      3.21 o
   3   9  10       17.73       24.47      3.00 o
   4   9  10       33.92       37.60      3.73 o
   5   9  10       18.98       28.20      3.08 o
   1   1  11     1938.16     2156.96     14.37 o
   2   1  11     1841.08     1989.64     13.71 o
   3   1  11      325.45      319.70      4.66 o
   4   1  11      474.74      508.78      5.72 o
   5   1  11       70.79       71.39      2.13 o
   6   1  11       57.61       72.19      2.38 o
   7   1  11        0.54        1.78      0.92 o
   8   1  11      262.49      241.46      6.90 o
   9   1  11      169.76      147.62      5.22 o
  10   1  11       72.33       90.98      4.29 o
  11   1  11        0.56        4.83      1.69 o
  12   1  11       41.69       33.32      2.90 o
  13   1  11       23.54       22.67      2.64 o
  14   1  11      390.58      331.60      9.33 o
  15   1  11       18.97       18.97      2.60 o
  16   1  11      232.27      213.15      7.82 o
  17   1  11        0.82        2.09      2.84 o
  18   1  11        5.88        9.79      2.49 o
  19   1  11        0.11        0.00      3.76 o
  20   1  11        8.06       16.19      3.09 o
   0   2  11      760.13      884.22     13.83 o
   1   2  11       43.14       51.11      2.00 o
   2   2  11      138.28      172.58      3.14 o
   3   2  11      236.56      237.63      3.96 o
   4   2  11      935.21      870.11      8.30 o
   5   2  11        8.24        8.64      0.84 o
   6   2  11      295.72      256.94      4.87 o
   7   2  11       11.31       12.33      1.30 o
   8   2  11        2.35        2.11      1.29 o
   9   2  11      216.42      215.65      6.36 o
  10   2  11      436.75      376.43      8.80 o
  11   2  11       62.03       73.70      4.46 o
  12   2  11      243.10      245.18      7.61 o
  13   2  11       74.56       59.80      3.90 o
  14   2  11      127.61      104.09      5.22 o
  15   2  11       73.80       67.04      4.21 o
  16   2  11        3.28        1.30      1.91 o
  17   2  11       21.44       20.65      2.64 o
  18   2  11       58.39       48.98      4.06 o
  19   2  11       22.30       21.01      3.28 o
   1   3  11      625.67      590.72      8.92 o
   2   3  11      287.12      274.61      5.55 o
   3   3  11       82.82       89.26      3.12 o
   4   3  11        1.26        1.44      0.98 o
   5   3  11       26.26       26.35      2.01 o
   6   3  11       76.08       79.76      3.27 o
   7   3  11        1.79        6.54      1.37 o
   8   3  11       44.68       48.12      2.82 o
   9   3  11      204.11      186.98      7.26 o
  10   3  11        2.01        0.02      1.88 o
  11   3  11      328.01      315.95     10.27 o
  12   3  11      204.79      187.90      8.16 o
  13   3  11       27.34       36.65      4.14 o
  14   3  11      391.73      351.89     11.60 o
  15   3  11       27.75       27.03      3.31 o
  16   3  11        1.41        9.41      2.45 o
  17   3  11       10.23       13.14      2.78 o
  18   3  11        0.03        0.00      2.62 o
  19   3  11        2.15        3.64      3.23 o
   0   4  11        1.73        4.12      1.67 o
   1   4  11        7.84        9.47      1.40 o
   2   4  11       67.43       56.20      2.99 o
   3   4  11       41.84       39.96      2.28 o
   4   4  11      261.34      256.89      5.78 o
   5   4  11       96.15      119.95      4.39 o
   6   4  11        0.29        1.71      1.62 o
   7   4  11        0.72        1.68      2.37 o
   8   4  11        7.96        7.76      1.83 o
   9   4  11        4.64        3.68      1.68 o
  10   4  11        0.00        1.62      2.72 o
  11   4  11       98.35      101.56      5.90 o
  12   4  11      310.05      277.60      9.97 o
  13   4  11      126.88      139.59      6.63 o
  14   4  11       57.36       74.13      5.22 o
  15   4  11        6.67       14.35      2.91 o
  16   4  11       40.17       41.38      4.15 o
  17   4  11       12.90       13.69      3.25 o
  18   4  11        2.76        5.91      3.08 o
   1   5  11        8.36        7.80      1.74 o
   2   5  11      284.97      271.55      6.57 o
   3   5  11     1221.36     1168.84     14.90 o
   4   5  11      164.96      135.54      4.79 o
   5   5  11       55.24       47.74      3.32 o
   6   5  11       43.64       40.91      2.99 o
   7   5  11      103.92      111.17      4.97 o
   8   5  11        4.94        4.20      1.78 o
   9   5  11        0.19        0.00      1.93 o
  10   5  11       15.97       23.26      2.93 o
  11   5  11       54.25       51.39      4.44 o
  12   5  11       26.79       33.29      3.70 o
  13   5  11       63.90       66.05      5.03 o
  14   5  11        5.09        8.92      2.58 o
  15   5  11        1.58        0.00      2.36 o
  16   5  11        0.40        5.61      2.67 o
   0   6  11      155.07      174.60      8.52 o
   1   6  11      882.98      903.56     13.00 o
   2   6  11        5.30        8.39      2.50 o
   3   6  11      451.93      405.59      8.75 o
   4   6  11       60.70       70.09      4.14 o
   5   6  11        0.17        1.57      1.88 o
   6   6  11       21.81       27.26      2.61 o
   7   6  11        0.12        3.66      1.87 o
   8   6  11       23.68       16.12      2.31 o
   9   6  11       22.43       19.27      2.88 o
  10   6  11       17.22       17.99      2.34 o
  11   6  11        3.03        3.49      2.32 o
  12   6  11        3.15        2.35      2.32 o
  13   6  11       28.96       26.94      4.58 o
  14   6  11        2.00        2.91      2.76 o
  15   6  11        0.52        2.08      2.59 o
   1   7  11        5.17       10.13      2.32 o
   2   7  11       26.92       25.38      2.92 o
   3   7  11       35.62       32.81      3.34 o
   4   7  11       31.44       43.68      3.40 o
   5   7  11       17.90       22.60      2.88 o
   6   7  11        2.34        3.24      2.14 o
   7   7  11       93.72       77.26      4.60 o
   8   7  11        0.02        2.33      2.82 o
   9   7  11        0.00        5.03      3.37 o
  10   7  11       75.05       58.41      4.20 o
  11   7  11        1.10        2.07      3.27 o
  12   7  11        0.04        3.81      2.71 o
   0   8  11        3.57       11.20      3.41 o
   1   8  11        6.09       12.31      2.19 o
   2   8  11       11.83       13.92      2.63 o
   3   8  11       87.71       99.62      5.29 o
   4   8  11        1.00        2.66      2.26 o
   5   8  11       44.76       50.40      3.66 o
   6   8  11       14.30       15.00      2.71 o
   7   8  11       11.86       12.61      2.60 o
   8   8  11       28.22       24.50      3.94 o
   9   8  11       28.63       27.68      3.13 o
   1   9  11        5.53        4.34      2.97 o
   2   9  11        5.02        9.79      2.61 o
   3   9  11        0.20        0.00      2.28 o
   0   0  12    12929.08    14765.12    127.20 o
   1   0  12     1487.51     1560.73     17.96 o
   2   0  12       95.62       93.70      3.64 o
   3   0  12      562.52      610.18     10.91 o
   4   0  12      170.63      185.75      6.39 o
   5   0  12       64.22       49.92      4.02 o
   6   0  12        9.42        6.41      1.34 o
   7   0  12      268.99      244.81      8.82 o
   8   0  12       16.25       21.33      2.87 o
   9   0  12      165.79      136.13      7.13 o
  10   0  12      111.22       95.20      6.12 o
  11   0  12      122.74      110.44      6.97 o
  12   0  12      478.55      455.09     14.67 o
  13   0  12      226.89      202.60     10.21 o
  14   0  12       89.21       80.38      6.59 o
  15   0  12       15.19        6.56      4.23 o
  16   0  12        8.95       14.09      3.71 o
  17   0  12       37.90       39.56      4.73 o
  18   0  12       64.61       68.41      6.15 o
  19   0  12        3.46        8.48      4.34 o
   1   1  12      143.89      138.33      3.27 o
   2   1  12       33.68       38.05      1.76 o
   3   1  12      796.20      835.45      8.19 o
   4   1  12        5.38        5.71      0.83 o
   5   1  12       63.11       47.53      1.79 o
   6   1  12      415.61      373.70      6.36 o
   7   1  12       21.52       22.64      1.65 o
   8   1  12       25.01       29.22      2.30 o
   9   1  12       79.38       91.32      4.46 o
  10   1  12        5.83        7.19      1.83 o
  11   1  12        0.00        0.78      1.92 o
  12   1  12       27.90       28.01      2.74 o
  13   1  12       42.25       42.49      3.37 o
  14   1  12      127.12      121.19      5.59 o
  15   1  12       77.16       84.84      4.83 o
  16   1  12        6.80        9.38      2.18 o
  17   1  12        4.05       10.95      2.22 o
  18   1  12        6.70       10.21      2.58 o
  19   1  12        0.00        2.09      3.05 o
   0   2  12       91.60       80.70      4.17 o
   1   2  12      678.20      712.58      9.57 o
   2   2  12        0.06        0.88      0.93 o
   3   2  12      109.96      104.89      2.88 o
   4   2  12       28.43       28.05      1.49 o
   5   2  12      181.87      172.58      3.93 o
   6   2  12      277.26      263.47      5.04 o
   7   2  12      281.30      292.49      5.83 o
   8   2  12      299.84      305.81      7.47 o
   9   2  12       11.34       19.26      2.11 o
  10   2  12      357.92      341.14      8.58 o
  11   2  12      461.69      454.96     11.14 o
  12   2  12      472.78      428.27     11.04 o
  13   2  12      282.74      260.13      8.27 o
  14   2  12        3.30        4.06      2.16 o
  15   2  12       57.28       49.00      3.65 o
  16   2  12       86.11       86.37      4.92 o
  17   2  12       19.69       20.66      2.80 o
  18   2  12        4.23        5.27      2.69 o
  19   2  12        7.77        4.92      2.99 o
   1   3  12      156.26      146.76      4.50 o
   2   3  12       68.81       77.86      3.02 o
   3   3  12       84.60       74.92      2.95 o
   4   3  12        9.17       13.50      1.28 o
   5   3  12        0.15        0.79      1.19 o
   6   3  12        5.90       11.10      1.45 o
   7   3  12       77.48       63.81      3.34 o
   8   3  12        0.87        1.58      1.51 o
   9   3  12      392.42      377.93     10.72 o
  10   3  12      138.92      152.42      6.99 o
  11   3  12      245.08      218.86      8.00 o
  12   3  12        0.63        8.49      2.63 o
  13   3  12       15.67       17.39      4.46 o
  14   3  12       36.92       51.52      4.70 o
  15   3  12      183.23      165.76      8.11 o
  16   3  12       14.07       16.01      3.03 o
  17   3  12        1.14        1.91      2.58 o
  18   3  12       17.02       14.15      3.32 o
   0   4  12        1.98        2.14      1.68 o
   1   4  12        0.96        4.93      1.20 o
   2   4  12       94.77       84.93      3.71 o
   3   4  12      155.98      166.10      4.78 o
   4   4  12     1090.44     1027.90     13.42 o
   5   4  12      129.63      119.98      4.61 o
   6   4  12        0.78        5.15      2.32 o
   7   4  12        6.75        9.63      1.87 o
   8   4  12       13.52       19.46      2.18 o
   9   4  12       39.43       39.64      3.62 o
  10   4  12        7.62        5.87      2.13 o
  11   4  12       82.32       86.35      5.48 o
  12   4  12       97.06       94.63      5.89 o
  13   4  12      369.13      315.47     10.93 o
  14   4  12       19.09       19.66      2.92 o
  15   4  12      196.67      191.69      8.85 o
  16   4  12        4.69       16.80      2.81 o
  17   4  12        3.80        0.00      2.68 o
   1   5  12      345.92      320.52      7.24 o
   2   5  12      130.51      131.47      4.77 o
   3   5  12      285.76      274.81      6.81 o
   4   5  12      462.40      426.29      9.20 o
   5   5  12       82.93       75.72      4.10 o
   6   5  12      140.41      145.98      5.81 o
   7   5  12      166.11      162.03      6.06 o
   8   5  12        3.58        4.39      1.62 o
   9   5  12       66.51       71.07      4.31 o
  10   5  12        2.20        0.98      1.88 o
  11   5  12       59.23       62.45      4.53 o
  12   5  12        0.40        2.85      2.27 o
  13   5  12        2.98        6.28      3.03 o
  14   5  12        0.02        5.13      2.42 o
  15   5  12       81.10       84.95      6.91 o
  16   5  12        0.02        3.07      2.60 o
   0   6  12      181.31      184.28      8.46 o
   1   6  12      525.92      478.06      9.60 o
   2   6  12       61.14       64.27      3.73 o
   3   6  12       46.21       51.47      3.70 o
   4   6  12       51.33       60.10      3.94 o
   5   6  12        1.23        3.50      1.94 o
   6   6  12       90.02       89.71      4.68 o
   7   6  12        0.01        1.73      1.90 o
   8   6  12        0.07        1.83      1.90 o
   9   6  12        0.17        0.95      1.93 o
  10   6  12        4.33        3.89      2.59 o
  11   6  12       11.06       13.80      2.70 o
  12   6  12        4.29        3.04      2.35 o
  13   6  12        2.86        4.58      2.54 o
  14   6  12        5.20        8.10      3.38 o
   1   7  12       41.50       38.70      3.11 o
   2   7  12      252.59      221.37      6.83 o
   3   7  12        1.02        2.64      2.13 o
   4   7  12       30.92       33.42      3.00 o
   5   7  12        8.52       16.97      2.61 o
   6   7  12       79.76       71.93      4.43 o
   7   7  12        0.19        0.16      1.95 o
   8   7  12       12.94       10.54      2.60 o
   9   7  12       39.61       41.04      3.47 o
  10   7  12        5.60        6.62      2.61 o
  11   7  12        3.03        9.10      2.71 o
  12   7  12        8.11       15.54      3.01 o
   0   8  12      115.09      109.00      7.21 o
   1   8  12        0.09        2.45      2.86 o
   2   8  12       20.61       21.00      2.89 o
   3   8  12        0.00        1.59      2.27 o
   4   8  12        1.26        7.73      2.48 o
   5   8  12       10.05        5.43      2.72 o
   6   8  12       17.71       14.69      2.83 o
   7   8  12       32.72       31.51      3.21 o
   8   8  12       28.49       43.71      3.56 o
   1   1  13     2525.11     2664.90     25.02 o
   2   1  13      381.35      393.44      5.78 o
   3   1  13      686.10      699.96      7.60 o
   4   1  13       92.82      100.93      2.81 o
   5   1  13        2.63        5.93      0.98 o
   6   1  13      326.66      315.01      5.56 o
   7   1  13        1.04        1.99      1.22 o
   8   1  13        3.66        8.95      2.23 o
   9   1  13        1.99        4.25      1.64 o
  10   1  13      703.55      664.30     13.07 o
  11   1  13        0.00        1.68      2.13 o
  12   1  13      129.64      127.57      5.58 o
  13   1  13      157.47      153.59      6.29 o
  14   1  13      221.69      203.47      7.41 o
  15   1  13        3.06        6.36      2.16 o
  16   1  13       14.18       14.50      2.50 o
  17   1  13       37.06       32.08      3.02 o
  18   1  13       13.64       14.57      3.22 o
  19   1  13        1.02        3.78      3.45 o
   0   2  13       73.22       82.27      4.35 o
   1   2  13      206.05      216.33      5.29 o
   2   2  13      322.40      314.16      6.04 o
   3   2  13        5.59        7.55      1.40 o
   4   2  13        0.45        3.39      1.00 o
   5   2  13      146.15      164.33      4.72 o
   6   2  13        0.78        2.99      1.74 o
   7   2  13        6.96        5.67      1.74 o
   8   2  13      273.29      271.79      8.77 o
   9   2  13       30.34       37.41      3.62 o
  10   2  13      444.20      413.90     10.42 o
  11   2  13      131.17      140.52      6.40 o
  12   2  13       16.73       17.15      2.81 o
  13   2  13      546.94      519.89     12.79 o
  14   2  13        0.91        6.01      2.31 o
  15   2  13       35.85       36.69      3.90 o
  16   2  13       21.25       32.69      3.60 o
  17   2  13       19.98       29.49      3.52 o
  18   2  13        4.43        4.25      2.66 o
   1   3  13       95.36       92.75      3.71 o
   2   3  13        0.73        1.85      1.11 o
   3   3  13      104.28      103.49      3.47 o
   4   3  13       15.97       34.70      2.44 o
   5   3  13      228.58      215.44      5.82 o
   6   3  13      536.20      490.03      9.55 o
   7   3  13       62.00       64.16      3.51 o
   8   3  13        6.35       10.74      2.41 o
   9   3  13      205.34      190.17      7.78 o
  10   3  13      587.28      567.29     13.89 o
  11   3  13      215.04      195.49      8.25 o
  12   3  13      117.18      113.53      5.93 o
  13   3  13        3.14        9.01      2.53 o
  14   3  13      148.61      129.84      7.11 o
  15   3  13        9.70        3.22      2.62 o
  16   3  13        0.01        3.14      2.51 o
  17   3  13        5.17        4.66      2.82 o
  18   3  13       11.62       16.52      3.36 o
   0   4  13      189.88      203.07      7.67 o
   1   4  13       39.26       37.99      2.47 o
   2   4  13      109.20      106.39      3.98 o
   3   4  13     1386.08     1314.43     14.35 o
   4   4  13        1.71       11.09      2.26 o
   5   4  13       60.47       64.21      3.68 o
   6   4  13      846.56      776.28     12.89 o
   7   4  13        0.06        1.73      1.91 o
   8   4  13      144.45      128.47      6.44 o
   9   4  13       17.07       13.56      2.47 o
  10   4  13       62.07       59.51      4.47 o
  11   4  13      117.69      112.66      6.23 o
  12   4  13        0.12        3.61      3.44 o
  13   4  13       84.32       86.67      5.60 o
  14   4  13       53.65       59.55      4.69 o
  15   4  13       10.68        9.67      3.11 o
  16   4  13        8.64       13.77      2.63 o
  17   4  13        3.75        0.00      2.49 o
   1   5  13        6.81       10.00      1.88 o
   2   5  13       96.99       96.21      4.60 o
   3   5  13       38.30       36.07      3.09 o
   4   5  13      135.50      136.41      5.37 o
   5   5  13      119.11      121.22      5.02 o
   6   5  13      262.07      250.13      7.65 o
   7   5  13       11.44       10.37      2.00 o
   8   5  13        1.61        4.15      1.79 o
   9   5  13        8.42       11.96      2.75 o
  10   5  13       26.83       25.01      2.95 o
  11   5  13       87.31       86.77      5.60 o
  12   5  13        0.30        3.82      2.36 o
  13   5  13        4.57        6.52      2.36 o
  14   5  13       30.22       32.61      3.40 o
  15   5  13        6.25        8.68      2.81 o
   0   6  13      169.29      162.03      7.86 o
   1   6  13       37.96       43.55      3.16 o
   2   6  13       14.07       14.77      2.14 o
   3   6  13       20.86       28.09      2.81 o
   4   6  13       16.55       13.15      2.24 o
   5   6  13        6.48       11.01      2.16 o
   6   6  13       18.47       22.05      2.64 o
   7   6  13        8.93       16.78      2.97 o
   8   6  13       51.62       54.38      3.87 o
   9   6  13        0.45        5.16      2.13 o
  10   6  13        1.27        1.57      2.08 o
  11   6  13        0.83        4.16      2.23 o
  12   6  13        2.35        3.02      2.16 o
  13   6  13        6.89        8.28      2.73 o
  14   6  13        0.11        2.98      4.67 o
   1   7  13       11.94        8.91      2.13 o
   2   7  13       64.42       64.94      4.16 o
   3   7  13       44.54       44.24      3.48 o
   4   7  13       44.20       45.62      3.61 o
   5   7  13        0.00        1.02      1.96 o
   6   7  13        3.92        6.08      2.55 o
   7   7  13        0.15        4.39      2.07 o
   8   7  13        3.52        7.05      2.27 o
   9   7  13        0.21        7.10      2.62 o
  10   7  13       48.81       57.39      4.32 o
  11   7  13        2.01        2.83      3.02 o
   0   8  13       18.69       14.94      3.34 o
   1   8  13       75.64       67.60      4.48 o
   2   8  13       10.35       12.47      2.61 o
   3   8  13        0.49        3.20      2.28 o
   4   8  13        1.99        5.78      2.36 o
   5   8  13        1.62        5.75      2.24 o
   6   8  13        9.73       15.20      2.77 o
   7   8  13        5.40        8.85      2.84 o
   0   0  14      763.78      802.72     16.85 o
   1   0  14      739.65      769.51     12.79 o
   2   0  14       18.74       21.97      2.06 o
   3   0  14      692.84      675.26     10.95 o
   4   0  14      592.72      591.95     11.66 o
   5   0  14      428.06      397.82     19.70 o
   6   0  14       37.04       29.77      7.00 o
   7   0  14      575.20      522.87     15.89 o
   8   0  14     1515.69     1592.05     26.52 o
   9   0  14       13.18       12.61      3.18 o
  10   0  14       73.84       64.07      5.66 o
  11   0  14     1032.58     1049.99     23.22 o
  12   0  14      117.68      120.79      8.07 o
  13   0  14      172.90      160.53      9.21 o
  14   0  14       14.41       23.13      4.94 o
  15   0  14      386.70      322.74     13.59 o
  16   0  14        6.18        5.03      3.23 o
  17   0  14       21.72       11.90      3.44 o
  18   0  14       27.88       24.82      4.12 o
   1   1  14        6.98        7.57      1.31 o
   2   1  14      135.10      127.09      3.33 o
   3   1  14      529.29      542.77      6.86 o
   4   1  14       28.15       31.70      1.61 o
   5   1  14      631.38      634.65      8.25 o
   6   1  14      279.76      263.91      6.06 o
   7   1  14        0.20        4.89      1.53 o
   8   1  14      384.18      356.45      8.35 o
   9   1  14     1216.14     1222.71     16.69 o
  10   1  14        1.61        9.27      2.49 o
  11   1  14       50.71       48.44      3.73 o
  12   1  14       10.22        8.31      2.22 o
  13   1  14        1.26        1.75      2.01 o
  14   1  14        0.15        1.19      2.02 o
  15   1  14       60.47       52.60      3.83 o
  16   1  14       12.05       11.88      2.30 o
  17   1  14        1.14        0.00      2.21 o
  18   1  14        4.92        4.25      2.49 o
   0   2  14      364.66      373.96      9.64 o
   1   2  14        2.39        2.95      1.11 o
   2   2  14        2.19        1.47      1.17 o
   3   2  14      447.62      436.50      7.34 o
   4   2  14      413.69      401.80      7.79 o
   5   2  14      107.20      116.04      4.15 o
   6   2  14        4.67        4.76      1.82 o
   7   2  14      113.63      114.08      5.70 o
   8   2  14       68.90       67.98      4.58 o
   9   2  14       73.38       68.34      4.94 o
  10   2  14      293.55      249.44      9.12 o
  11   2  14      591.90      565.86     14.27 o
  12   2  14      205.31      192.52      8.48 o
  13   2  14       33.81       32.29      3.60 o
  14   2  14      115.01      109.89      6.49 o
  15   2  14       56.99       50.33      4.50 o
  16   2  14        5.78        5.82      2.74 o
  17   2  14        5.70        9.77      2.90 o
  18   2  14        3.98        1.23      2.65 o
   1   3  14      129.15      130.47      4.55 o
   2   3  14        3.41        5.90      1.30 o
   3   3  14      282.45      281.72      6.22 o
   4   3  14        9.65        9.24      1.82 o
   5   3  14       76.08       60.08      3.36 o
   6   3  14      238.08      213.13      6.57 o
   7   3  14      256.85      274.50      9.25 o
   8   3  14       82.54       78.83      5.13 o
   9   3  14      118.40      111.30      6.02 o
  10   3  14       77.40       86.42      5.39 o
  11   3  14        2.09        0.53      2.22 o
  12   3  14       29.29       30.25      3.37 o
  13   3  14      258.60      267.67     10.12 o
  14   3  14        0.56        0.00      3.27 o
  15   3  14       11.09        9.39      2.61 o
  16   3  14        0.94        0.00      3.62 o
  17   3  14        0.01        4.87      2.60 o
   0   4  14      140.21      126.39      6.32 o
   1   4  14      197.79      193.58      5.89 o
   2   4  14      245.95      210.71      5.79 o
   3   4  14        4.91        4.00      2.22 o
   4   4  14      833.39      805.01     12.38 o
   5   4  14        5.95        8.92      2.23 o
   6   4  14        3.16        4.30      2.65 o
   7   4  14      221.70      206.12      6.74 o
   8   4  14       24.15       27.31      3.05 o
   9   4  14        1.77        3.51      2.02 o
  10   4  14       51.37       49.63      4.12 o
  11   4  14       46.82       43.37      3.75 o
  12   4  14        7.71       12.36      2.59 o
  13   4  14       13.42       10.83      3.06 o
  14   4  14        4.79        8.58      2.38 o
  15   4  14       13.77       10.65      2.74 o
  16   4  14        5.91        5.65      2.55 o
   1   5  14       71.28       64.25      3.38 o
   2   5  14       33.55       31.85      2.91 o
   3   5  14        2.01        0.00      1.77 o
   4   5  14      224.86      217.11      6.65 o
   5   5  14        0.01        1.74      1.80 o
   6   5  14       60.85       61.37      3.87 o
   7   5  14       13.89       14.21      2.34 o
   8   5  14       26.91       34.18      3.84 o
   9   5  14      122.63      112.50      6.20 o
  10   5  14      119.41      110.63      6.19 o
  11   5  14        1.11        3.13      2.07 o
  12   5  14       40.57       40.27      3.77 o
  13   5  14        0.16        4.27      3.22 o
  14   5  14       29.69       33.79      3.64 o
  15   5  14        9.41       13.29      2.93 o
   0   6  14        4.82        2.18      2.84 o
   1   6  14        5.13        6.80      1.93 o
   2   6  14       59.67       55.46      3.65 o
   3   6  14       36.50       38.25      3.08 o
   4   6  14       15.17       15.81      2.33 o
   5   6  14        3.07        7.62      2.03 o
   6   6  14       59.04       64.76      3.99 o
   7   6  14        9.17       12.06      2.16 o
   8   6  14       28.17       34.04      3.40 o
   9   6  14        4.86        6.66      2.25 o
  10   6  14        2.21        3.83      2.24 o
  11   6  14        0.03        4.15      2.16 o
  12   6  14       13.16       11.33      3.14 o
  13   6  14        0.27        0.13      2.51 o
   1   7  14       14.32       17.02      2.56 o
   2   7  14      127.49      118.94      5.44 o
   3   7  14       36.77       37.63      3.27 o
   4   7  14       41.71       47.41      3.58 o
   5   7  14        0.19        4.97      2.26 o
   6   7  14        2.56        4.85      2.34 o
   7   7  14        1.10        6.75      2.15 o
   8   7  14        2.05        7.11      2.38 o
   9   7  14        0.75        5.87      3.18 o
  10   7  14       11.31       13.50      3.06 o
   0   8  14       44.85       36.45      5.42 o
   1   8  14        0.23        2.21      2.46 o
   2   8  14       17.53       19.41      2.63 o
   3   8  14        0.57        2.93      2.39 o
   4   8  14        5.85        6.14      2.70 o
   5   8  14       14.30       14.12      3.31 o
   6   8  14        3.03       11.23      2.49 o
   1   1  15      539.19      517.61      8.59 o
   2   1  15        0.04        2.68      1.04 o
   3   1  15       91.88       95.44      3.38 o
   4   1  15      418.39      425.32      7.89 o
   5   1  15       28.52       34.17      2.62 o
   6   1  15       18.40       15.89      2.25 o
   7   1  15     1359.03     1311.90     17.65 o
   8   1  15      538.23      488.82     10.89 o
   9   1  15      688.59      679.31     13.40 o
  10   1  15      677.55      639.37     12.33 o
  11   1  15       52.98       58.94      4.37 o
  12   1  15       18.23       26.95      2.96 o
  13   1  15       18.73       18.17      2.61 o
  14   1  15       14.53       15.40      2.64 o
  15   1  15        9.34       11.83      2.76 o
  16   1  15        3.38        7.31      2.53 o
  17   1  15        9.85        9.96      2.92 o
  18   1  15       61.29       61.47      6.07 o
   0   2  15      569.93      547.95     12.19 o
   1   2  15        8.03        8.03      1.45 o
   2   2  15       57.48       44.68      2.45 o
   3   2  15      121.91      145.40      4.76 o
   4   2  15      902.87      881.90     12.26 o
   5   2  15      267.94      251.92      6.38 o
   6   2  15      238.23      229.90      7.38 o
   7   2  15      127.27      116.73      6.17 o
   8   2  15        1.35        0.00      3.61 o
   9   2  15       29.10       20.28      2.95 o
  10   2  15       49.95       45.11      3.97 o
  11   2  15        1.95        7.18      2.25 o
  12   2  15       81.57       79.82      4.95 o
  13   2  15       55.17       56.58      4.53 o
  14   2  15       24.92       25.21      3.36 o
  15   2  15       14.85       14.52      2.80 o
  16   2  15       24.87       29.36      3.58 o
  17   2  15       11.08       13.66      2.87 o
   1   3  15      127.14      136.32      4.85 o
   2   3  15      170.04      164.76      4.87 o
   3   3  15      308.17      294.95      7.16 o
   4   3  15        0.75        2.77      2.09 o
   5   3  15      460.55      467.19      9.86 o
   6   3  15     1802.25     1673.96     21.43 o
   7   3  15      348.01      321.66     10.21 o
   8   3  15      103.07       90.71      5.61 o
   9   3  15      308.32      295.24     10.02 o
  10   3  15        5.85        8.93      2.30 o
  11   3  15       31.94       34.07      3.40 o
  12   3  15        0.01        1.02      2.06 o
  13   3  15       11.12        7.30      2.64 o
  14   3  15        0.00        2.23      2.40 o
  15   3  15        1.35        7.11      2.71 o
  16   3  15        2.61        3.17      2.64 o
   0   4  15       15.35       19.11      2.91 o
   1   4  15       94.54       97.37      4.33 o
   2   4  15       74.37       86.98      4.18 o
   3   4  15       58.79       60.44      3.60 o
   4   4  15        6.58        7.76      2.00 o
   5   4  15        5.71        7.15      2.04 o
   6   4  15      120.21      112.67      5.08 o
   7   4  15       70.15       62.48      4.55 o
   8   4  15        0.52        7.92      2.21 o
   9   4  15       60.80       67.96      4.77 o
  10   4  15        8.16        5.82      2.22 o
  11   4  15       65.68       60.33      4.51 o
  12   4  15       20.04       21.43      2.92 o
  13   4  15        5.39        6.80      3.02 o
  14   4  15        3.50        4.66      2.47 o
  15   4  15        3.60        6.71      2.50 o
   1   5  15       52.04       50.03      3.00 o
   2   5  15        0.02        4.85      1.90 o
   3   5  15       38.43       47.15      3.25 o
   4   5  15        5.99        9.08      1.99 o
   5   5  15      127.61      125.08      5.47 o
   6   5  15       10.93        9.17      2.02 o
   7   5  15       51.22       56.69      3.89 o
   8   5  15        2.51        7.48      2.59 o
   9   5  15        0.28        4.55      2.80 o
  10   5  15       60.25       54.58      4.30 o
  11   5  15       72.97       60.22      4.65 o
  12   5  15       16.10       12.26      2.56 o
  13   5  15        0.00        2.06      2.19 o
  14   5  15       42.51       43.42      4.14 o
   0   6  15       15.81       15.49      2.87 o
   1   6  15       20.62       21.10      2.70 o
   2   6  15        6.95        8.33      2.19 o
   3   6  15       37.95       39.80      3.10 o
   4   6  15        2.54        3.33      1.92 o
   5   6  15       11.85       14.60      2.47 o
   6   6  15       23.14       28.50      2.73 o
   7   6  15       39.40       41.60      3.47 o
   8   6  15       68.72       71.44      5.09 o
   9   6  15       16.52       15.67      2.66 o
  10   6  15        1.32        3.72      2.24 o
  11   6  15        6.90        7.71      2.48 o
  12   6  15       30.45       37.15      3.67 o
   1   7  15       18.33       13.07      2.48 o
   2   7  15        4.47        5.53      2.24 o
   3   7  15        7.48        9.78      2.34 o
   4   7  15        0.55        3.41      2.44 o
   5   7  15        6.91       10.43      2.35 o
   6   7  15       19.32       16.24      2.62 o
   7   7  15        9.42       15.29      2.65 o
   8   7  15       12.14       17.88      2.90 o
   9   7  15        3.70        5.14      2.49 o
   0   8  15       23.66       25.56      5.09 o
   1   8  15       54.75       53.52      3.99 o
   2   8  15        1.57        1.32      2.33 o
   3   8  15        2.48        1.32      3.26 o
   4   8  15        3.02        7.97      2.60 o
   0   0  16      424.31      411.53     12.85 o
   1   0  16        3.88        4.92      1.53 o
   2   0  16      893.04      887.06     13.59 o
   3   0  16       55.17       58.60      3.40 o
   4   0  16        4.07        7.54      1.97 o
   5   0  16      813.44      708.27     20.43 o
   6   0  16       50.92       67.12      5.95 o
   7   0  16     1212.31     1218.45     52.67 o
   8   0  16     2099.06     2032.40     36.64 o
   9   0  16      729.82      643.08     17.34 o
  10   0  16      432.01      427.60     14.62 o
  11   0  16      899.60      884.99     21.55 o
  12   0  16       29.73       32.38      4.52 o
  13   0  16       22.58       23.60      4.05 o
  14   0  16      227.48      235.04     11.61 o
  15   0  16       58.76       55.13      5.74 o
  16   0  16      154.94      178.28     10.34 o
  17   0  16       25.20       31.75      5.27 o
   1   1  16       50.23       43.93      2.61 o
   2   1  16       64.13       63.88      3.07 o
   3   1  16        4.17        7.79      1.47 o
   4   1  16       28.36       28.83      2.22 o
   5   1  16      408.86      394.90      9.40 o
   6   1  16       19.92       20.80      3.12 o
   7   1  16      198.13      182.43      7.70 o
   8   1  16        2.82        6.57      3.01 o
   9   1  16      188.09      192.79      8.13 o
  10   1  16        7.60        9.35      2.58 o
  11   1  16       17.23       29.29      3.12 o
  12   1  16      196.63      182.95      8.10 o
  13   1  16        2.56        4.35      3.01 o
  14   1  16       21.88       27.59      3.45 o
  15   1  16        1.91        3.17      2.34 o
  16   1  16        4.41        4.97      2.78 o
  17   1  16       29.07       32.62      3.71 o
   0   2  16      960.58      922.50     16.63 o
   1   2  16        4.20        4.34      1.91 o
   2   2  16      234.93      219.82      5.60 o
   3   2  16       99.37       84.45      4.16 o
   4   2  16       56.74       59.29      3.23 o
   5   2  16       21.07       25.45      3.01 o
   6   2  16     1721.29     1759.62     24.26 o
   7   2  16     1107.90     1027.88     18.36 o
   8   2  16      135.36      135.76      6.80 o
   9   2  16      105.93      103.84      5.80 o
  10   2  16        6.15        6.20      2.22 o
  11   2  16       23.55       23.25      2.85 o
  12   2  16       51.40       51.12      4.14 o
  13   2  16       48.79       45.06      4.07 o
  14   2  16        2.53        0.43      2.41 o
  15   2  16       15.75       17.81      3.05 o
  16   2  16       11.47       10.33      2.90 o
  17   2  16        1.07        5.36      4.54 o
   1   3  16       18.85       18.75      1.95 o
   2   3  16        0.52        0.00      1.52 o
   3   3  16       38.06       41.82      3.01 o
   4   3  16      199.05      188.33      5.97 o
   5   3  16       14.76       14.45      2.43 o
   6   3  16       84.50       80.04      5.35 o
   7   3  16        7.95       14.25      2.81 o
   8   3  16       51.60       45.56      3.98 o
   9   3  16        0.47        2.80      1.90 o
  10   3  16        0.01        6.45      2.33 o
  11   3  16       33.96       31.74      3.30 o
  12   3  16       81.41       86.64      5.46 o
  13   3  16        4.79        5.87      2.21 o
  14   3  16       28.21       26.27      3.07 o
  15   3  16        0.09        4.12      2.43 o
  16   3  16       28.91       36.09      3.68 o
   0   4  16       16.33       20.73      2.97 o
   1   4  16       49.94       44.89      3.10 o
   2   4  16       20.50       25.02      2.51 o
   3   4  16       14.77       18.55      2.24 o
   4   4  16       20.81       12.72      2.91 o
   5   4  16       34.73       35.09      3.04 o
   6   4  16        1.04        5.82      2.09 o
   7   4  16      197.79      171.50      7.57 o
   8   4  16       17.20       14.31      3.11 o
   9   4  16        8.82       10.30      2.81 o
  10   4  16       46.93       50.84      4.11 o
  11   4  16       12.78        9.16      2.34 o
  12   4  16       12.82       13.29      2.63 o
  13   4  16        0.04        3.97      2.27 o
  14   4  16        0.59        1.58      2.32 o
  15   4  16        0.01        6.22      2.65 o
   1   5  16        2.30        3.97      1.82 o
   2   5  16       23.62       20.69      2.49 o
   3   5  16        2.58        0.93      2.24 o
   4   5  16        9.55        6.07      2.12 o
   5   5  16       22.98       27.42      2.79 o
   6   5  16        0.35        2.38      2.62 o
   7   5  16       78.51       76.83      5.03 o
   8   5  16       74.67       71.22      4.98 o
   9   5  16        2.61        5.81      2.29 o
  10   5  16       29.75       34.46      4.18 o
  11   5  16        0.08        0.00      2.09 o
  12   5  16        0.05        0.50      2.14 o
  13   5  16       41.05       38.48      3.84 o
   0   6  16       41.18       41.15      5.06 o
   1   6  16        0.61        4.09      1.84 o
   2   6  16        2.61        0.00      1.81 o
   3   6  16        0.23        5.17      1.95 o
   4   6  16        0.97        2.49      1.98 o
   5   6  16       24.36       24.37      2.83 o
   6   6  16        0.01        5.71      2.20 o
   7   6  16       18.22       18.96      2.71 o
   8   6  16       30.59       29.91      3.37 o
   9   6  16        2.21        8.21      2.44 o
  10   6  16        0.96       10.74      3.77 o
  11   6  16       17.69       18.14      3.31 o
   1   7  16        3.41        3.94      2.83 o
   2   7  16        8.96       11.99      2.32 o
   3   7  16        0.50        0.02      1.96 o
   4   7  16        2.04        8.40      2.33 o
   5   7  16       28.35       35.61      3.29 o
   6   7  16        0.26        5.20      2.50 o
   7   7  16        9.82       13.10      2.79 o
   8   7  16       28.73       27.61      5.84 o
   1   1  17       20.33       19.78      2.04 o
   2   1  17      151.02      161.53      5.02 o
   3   1  17       16.75       19.41      2.02 o
   4   1  17       74.91       81.99      4.08 o
   5   1  17      713.28      719.85     13.18 o
   6   1  17       25.11       31.61      4.01 o
   7   1  17      803.67      797.86     16.14 o
   8   1  17     1378.63     1327.48     21.34 o
   9   1  17      133.72      127.08      6.55 o
  10   1  17       64.92       76.03      5.07 o
  11   1  17       70.81       80.15      5.17 o
  12   1  17       57.70       67.84      4.64 o
  13   1  17       12.92       12.06      2.83 o
  14   1  17        5.50        4.91      2.57 o
  15   1  17       15.77       23.87      3.65 o
  16   1  17        0.06        0.00      2.87 o
   0   2  17      110.59      133.89      6.35 o
   1   2  17       38.96       54.02      2.81 o
   2   2  17       38.08       36.89      2.64 o
   3   2  17     1063.23     1018.93     14.83 o
   4   2  17      184.71      184.83      5.78 o
   5   2  17      463.62      466.97     10.87 o
   6   2  17      106.71      117.06      6.38 o
   7   2  17      246.63      235.15      8.91 o
   8   2  17       27.47       35.13      3.74 o
   9   2  17       33.43       34.76      4.10 o
  10   2  17        0.35        2.93      2.09 o
  11   2  17       17.72       20.72      3.34 o
  12   2  17        0.20        4.81      2.14 o
  13   2  17        4.30       10.32      3.85 o
  14   2  17        3.41       10.08      2.59 o
  15   2  17       70.40       82.49      5.55 o
  16   2  17        0.78        3.68      3.57 o
   1   3  17      166.73      159.56      5.51 o
   2   3  17      148.35      152.43      5.38 o
   3   3  17       96.99       88.38      4.18 o
   4   3  17        0.00        4.61      1.76 o
   5   3  17      747.40      674.17     13.58 o
   6   3  17       20.79       22.13      3.26 o
   7   3  17        3.14        3.17      4.11 o
   8   3  17       44.70       50.78      4.22 o
   9   3  17      112.96      112.65      6.08 o
  10   3  17        7.15        6.94      2.10 o
  11   3  17        3.15        6.85      2.25 o
  12   3  17        0.83        2.42      3.41 o
  13   3  17        8.76        9.26      2.45 o
  14   3  17        9.97       14.04      2.70 o
  15   3  17        1.41        1.06      2.45 o
   0   4  17       60.10       53.53      4.39 o
   1   4  17       63.50       56.23      3.28 o
   2   4  17      129.85      112.79      4.89 o
   3   4  17      238.79      207.15      6.56 o
   4   4  17       12.29       12.50      2.47 o
   5   4  17        6.42       11.93      2.23 o
   6   4  17      107.89      104.67      5.94 o
   7   4  17       63.08       61.08      4.53 o
   8   4  17        6.94       13.10      2.33 o
   9   4  17      117.36      106.82      6.11 o
  10   4  17        1.87        4.35      2.32 o
  11   4  17       67.57       75.78      5.15 o
  12   4  17        0.00        2.26      3.40 o
  13   4  17        6.84        8.93      2.43 o
  14   4  17        0.60        0.00      2.50 o
   1   5  17       40.54       40.68      3.10 o
   2   5  17        4.02        3.39      2.06 o
   3   5  17       45.04       49.42      3.40 o
   4   5  17       45.92       41.73      3.33 o
   5   5  17      141.74      125.73      5.59 o
   6   5  17       12.59       15.62      3.13 o
   7   5  17       37.09       31.32      3.30 o
   8   5  17       57.02       50.65      4.08 o
   9   5  17       24.20       25.43      3.06 o
  10   5  17        2.75        4.97      2.13 o
  11   5  17        0.01        0.06      3.31 o
  12   5  17        0.00        0.00      2.22 o
   0   6  17        4.86        4.22      3.24 o
   1   6  17        0.01        0.32      1.91 o
   2   6  17       19.82       21.52      2.60 o
   3   6  17        2.41        6.85      2.22 o
   4   6  17        6.80       12.93      2.30 o
   5   6  17       47.86       46.31      3.63 o
   6   6  17        0.80        0.00      2.61 o
   7   6  17       39.33       51.00      4.22 o
   8   6  17        1.23        4.54      2.29 o
   9   6  17       80.02       76.46      5.28 o
  10   6  17       10.98       16.52      2.75 o
   1   7  17        0.09        0.00      2.40 o
   2   7  17        5.05        8.67      2.29 o
   3   7  17        1.07        7.16      2.31 o
   4   7  17       11.97       16.35      2.58 o
   5   7  17        0.21        3.24      2.29 o
   6   7  17        0.05        0.48      2.43 o
   0   0  18      581.73      553.32     21.24 o
   1   0  18      100.44       91.10      7.18 o
   2   0  18      319.27      295.45     10.58 o
   3   0  18      116.94      109.51      7.87 o
   4   0  18       56.07       66.17      6.25 o
   5   0  18      881.22      869.98     30.63 o
   6   0  18     1122.69     1206.67     37.10 o
   7   0  18        4.10        7.87      5.52 o
   8   0  18       14.02       26.88      7.08 o
   9   0  18     2134.09     2086.45     52.89 o
  10   0  18      112.84      131.69     12.20 o
  11   0  18       22.19       23.96      5.43 o
  12   0  18      257.62      247.90     17.55 o
  13   0  18       14.62       22.59      6.59 o
  14   0  18        2.23        0.27      6.52 o
  15   0  18        1.95        0.00      4.61 o
  16   0  18        2.77       11.49      4.84 o
   1   1  18       18.81       18.43      1.92 o
   2   1  18       61.98       63.90      3.87 o
   3   1  18       96.17       96.20      4.45 o
   4   1  18        7.17       16.80      2.69 o
   5   1  18      552.93      572.66     13.04 o
   6   1  18      308.77      306.15      9.82 o
   7   1  18      255.62      258.38      9.19 o
   8   1  18        0.19        4.12      2.78 o
   9   1  18       20.52       27.37      4.72 o
  10   1  18        4.94        6.17      2.68 o
  11   1  18       34.39       38.23      3.54 o
  12   1  18       18.34       27.53      3.10 o
  13   1  18        1.30        8.97      2.89 o
  14   1  18        5.52       11.71      2.63 o
  15   1  18        0.34        4.64      2.85 o
  16   1  18        2.83        8.71      3.47 o
   0   2  18      173.51      168.06      7.23 o
   1   2  18      112.68      110.47      4.12 o
   2   2  18        3.20       11.58      1.90 o
   3   2  18       24.95       33.55      2.47 o
   4   2  18       64.25       71.66      4.33 o
   5   2  18        8.73       18.78      3.15 o
   6   2  18      152.44      148.90      7.11 o
   7   2  18     1268.41     1184.37     20.63 o
   8   2  18       15.06       13.20      2.72 o
   9   2  18       28.90       32.49      3.44 o
  10   2  18       21.69       15.35      2.50 o
  11   2  18       22.68       21.34      3.61 o
  12   2  18        6.05        6.90      3.12 o
  13   2  18       38.18       35.99      3.81 o
  14   2  18        2.26        2.85      2.39 o
  15   2  18       30.99       36.75      3.98 o
   1   3  18       67.41       65.70      3.71 o
   2   3  18      117.29      105.85      4.56 o
   3   3  18       82.23       99.35      4.46 o
   4   3  18      121.06      136.11      5.51 o
   5   3  18       69.00       69.85      4.52 o
   6   3  18        7.67        9.19      2.53 o
   7   3  18       20.42       20.99      3.06 o
   8   3  18       18.84       16.06      3.24 o
   9   3  18      106.88      103.53      5.95 o
  10   3  18        2.43        4.38      1.97 o
  11   3  18       16.37       15.84      2.63 o
  12   3  18        3.16        4.28      2.30 o
  13   3  18        0.79        3.78      2.36 o
  14   3  18       13.85       13.88      3.84 o
   0   4  18       62.20       51.78      5.31 o
   1   4  18       82.45       82.95      4.30 o
   2   4  18       26.23       30.82      2.85 o
   3   4  18      250.42      221.25      6.90 o
   4   4  18       14.51       25.11      2.74 o
   5   4  18       86.28       75.09      4.64 o
   6   4  18       38.30       46.59      4.00 o
   7   4  18      111.66      108.62      6.06 o
   8   4  18        4.58        4.68      2.94 o
   9   4  18       14.21       15.29      2.52 o
  10   4  18        0.05        4.25      3.12 o
  11   4  18        0.60        3.37      2.20 o
  12   4  18        0.28        7.55      2.42 o
  13   4  18       10.37       15.75      2.71 o
   1   5  18       16.64       14.27      2.36 o
   2   5  18        0.92        7.54      2.10 o
   3   5  18        1.44        3.37      2.49 o
   4   5  18       32.62       36.47      3.07 o
   5   5  18        1.42       12.60      2.32 o
   6   5  18        3.66        4.87      2.10 o
   7   5  18        8.32       13.26      3.20 o
   8   5  18        3.58        7.08      2.51 o
   9   5  18       34.41       32.55      3.35 o
  10   5  18        4.78        8.73      3.22 o
  11   5  18        4.97        7.17      2.52 o
   0   6  18        7.69       11.14      3.91 o
   1   6  18        1.03        3.69      2.51 o
   2   6  18        2.19        3.17      1.93 o
   3   6  18        2.86        7.30      2.26 o
   4   6  18        0.12        2.69      3.02 o
   5   6  18        1.55        6.27      2.17 o
   6   6  18        8.32       13.09      2.74 o
   7   6  18        0.03        9.54      3.57 o
   8   6  18        0.95        2.90      3.20 o
   9   6  18       16.17       20.85      3.11 o
   1   7  18        2.63        7.82      2.73 o
   2   7  18        0.59        0.00      2.70 o
   3   7  18        0.01        5.44      2.38 o
   4   7  18        8.17        8.00      2.48 o
   1   1  19       72.73       66.18      3.98 o
   2   1  19        0.11        1.24      1.30 o
   3   1  19       79.89       80.24      5.25 o
   4   1  19       94.41       96.59      5.36 o
   5   1  19      194.00      192.25      7.52 o
   6   1  19       69.55       78.59      5.02 o
   7   1  19      670.90      661.06     16.74 o
   8   1  19        0.33        1.40      2.89 o
   9   1  19        9.33        9.77      2.75 o
  10   1  19       44.16       48.39      4.32 o
  11   1  19      105.60      106.59      6.69 o
  12   1  19      153.76      171.25      8.95 o
  13   1  19        0.15        3.45      3.07 o
  14   1  19       39.37       41.85      4.16 o
  15   1  19        3.35       11.12      3.06 o
   0   2  19       12.06       17.96      3.31 o
   1   2  19        4.75        6.55      1.81 o
   2   2  19      190.64      184.10      5.99 o
   3   2  19        6.42        8.06      2.18 o
   4   2  19        4.37        7.09      2.45 o
   5   2  19      612.31      585.08     13.84 o
   6   2  19       36.06       33.79      3.54 o
   7   2  19        8.97       11.59      2.80 o
   8   2  19        7.03       10.33      2.42 o
   9   2  19        4.78        6.15      2.78 o
  10   2  19        0.07        3.87      2.19 o
  11   2  19       78.74       76.06      5.21 o
  12   2  19       23.07       28.28      4.04 o
  13   2  19        1.69        8.09      2.45 o
  14   2  19       98.71      112.30      6.52 o
   1   3  19       21.40       22.31      2.42 o
   2   3  19      460.68      464.86     11.76 o
   3   3  19        0.01        8.10      1.99 o
   4   3  19      329.36      283.72      9.03 o
   5   3  19      725.04      655.83     15.26 o
   6   3  19       48.75       54.51      4.36 o
   7   3  19       22.91       21.94      2.77 o
   8   3  19       46.27       47.19      4.09 o
   9   3  19        6.96       13.48      4.02 o
  10   3  19        0.04        3.28      3.64 o
  11   3  19        9.28        9.63      2.65 o
  12   3  19        7.76       12.65      2.62 o
  13   3  19        5.31        9.06      2.37 o
   0   4  19      135.29      129.52      8.13 o
   1   4  19       76.46       85.45      4.31 o
   2   4  19      176.83      177.36      6.28 o
   3   4  19       40.00       48.02      3.52 o
   4   4  19       78.08       86.77      4.97 o
   5   4  19        2.01        3.46      2.31 o
   6   4  19       19.75       23.05      3.17 o
   7   4  19       43.91       51.13      4.74 o
   8   4  19        4.26        5.48      3.09 o
   9   4  19       27.37       29.62      3.34 o
  10   4  19       17.15       20.73      2.84 o
  11   4  19       17.38       27.65      3.19 o
  12   4  19        0.56        1.25      2.37 o
   1   5  19       14.36       22.17      2.58 o
   2   5  19       28.04       31.93      2.88 o
   3   5  19       20.05       24.76      2.79 o
   4   5  19       18.76       15.92      3.40 o
   5   5  19       50.20       61.47      4.64 o
   6   5  19      119.48      123.06      6.71 o
   7   5  19       10.60        5.41      2.41 o
   8   5  19        1.39        0.36      2.79 o
   9   5  19        7.24       15.66      2.78 o
  10   5  19        9.19       15.62      2.77 o
   0   6  19       25.23       33.49      5.10 o
   1   6  19        2.17        1.94      3.46 o
   2   6  19        3.47        9.90      2.85 o
   3   6  19        3.70        7.52      2.87 o
   4   6  19        0.12        0.00      2.26 o
   5   6  19       27.82       30.36      3.61 o
   6   6  19        6.24        6.56      3.15 o
   7   6  19        1.99        3.34      2.69 o
   0   0  20      503.62      479.39     20.86 o
   1   0  20        6.81        7.25      5.64 o
   2   0  20       35.67       22.10      4.19 o
   3   0  20      285.10      284.74     13.71 o
   4   0  20       11.42       19.43      4.79 o
   5   0  20       11.88       12.14      4.04 o
   6   0  20       93.34       94.79     10.47 o
   7   0  20       75.13       84.04     11.45 o
   8   0  20      358.55      352.84     20.98 o
   9   0  20      513.55      537.28     27.09 o
  10   0  20       12.16       29.83      9.48 o
  11   0  20       52.41       49.65      7.70 o
  12   0  20       55.98       50.68      8.66 o
  13   0  20        9.33       12.42     10.14 o
  14   0  20       11.19       16.52      6.11 o
   1   1  20        0.37        6.44      2.03 o
   2   1  20        3.62       11.51      2.46 o
   3   1  20       66.37       74.47      4.88 o
   4   1  20        4.04        4.82      3.65 o
   5   1  20        1.97        0.00      2.67 o
   6   1  20      100.79      105.94      7.82 o
   7   1  20        0.62        8.18      3.73 o
   8   1  20       99.51      106.43      8.00 o
   9   1  20      144.06      155.21      9.61 o
  10   1  20      112.52      113.90      8.22 o
  11   1  20        0.66        5.26      2.82 o
  12   1  20       49.30       42.64      5.16 o
  13   1  20       25.01       29.12      4.05 o
  14   1  20        9.51       15.67      5.99 o
   0   2  20       34.81       22.56      6.10 o
   1   2  20      360.27      332.84      8.29 o
   2   2  20      364.39      324.67      8.14 o
   3   2  20       10.32       16.33      2.55 o
   4   2  20        0.22        3.43      3.11 o
   5   2  20       19.90       24.89      3.22 o
   6   2  20        5.33        9.53      2.44 o
   7   2  20      191.06      187.69      7.98 o
   8   2  20       92.27       98.74      6.59 o
   9   2  20       41.58       38.90      3.59 o
  10   2  20      100.65       89.97      5.77 o
  11   2  20       28.35       33.34      3.52 o
  12   2  20       10.52       14.13      2.88 o
  13   2  20       69.34       69.62      5.06 o
   1   3  20       90.73      101.49      4.63 o
   2   3  20        0.02        4.51      1.94 o
   3   3  20      127.23      150.75      6.57 o
   4   3  20      171.60      158.69      7.33 o
   5   3  20       14.60       14.73      2.75 o
   6   3  20        5.95       10.88      2.40 o
   7   3  20        9.52       14.23      3.05 o
   8   3  20       29.09       28.12      3.20 o
   9   3  20        0.55       10.14      2.74 o
  10   3  20        9.64       12.81      3.79 o
  11   3  20       21.71       25.02      4.22 o
  12   3  20       50.33       52.57      4.55 o
   0   4  20      388.46      387.67     14.61 o
   1   4  20        5.95       12.34      2.43 o
   2   4  20       71.77       67.28      3.94 o
   3   4  20      173.14      169.27      6.60 o
   4   4  20        1.96        6.72      2.72 o
   5   4  20       33.08       37.10      3.77 o
   6   4  20       49.87       50.58      4.10 o
   7   4  20       44.10       43.92      3.80 o
   8   4  20        6.62        9.89      2.24 o
   9   4  20       24.64       30.79      3.33 o
  10   4  20        6.64       11.75      2.57 o
  11   4  20        1.64        1.39      3.14 o
   1   5  20        1.05        2.95      2.03 o
   2   5  20       25.55       28.46      3.40 o
   3   5  20      153.32      157.00      6.58 o
   4   5  20       29.59       37.73      3.59 o
   5   5  20       75.95       77.26      5.30 o
   6   5  20        8.25       10.29      2.69 o
   7   5  20       28.10       35.21      3.59 o
   8   5  20        5.78        4.97      3.60 o
   9   5  20        0.01        0.47      3.28 o
   0   6  20       20.28       26.64      4.92 o
   1   6  20        2.02       12.27      3.22 o
   2   6  20       15.58       25.84      3.33 o
   3   6  20        1.67        0.00      3.28 o
   4   6  20       10.81       14.48      3.79 o
   5   6  20        6.94       13.15      3.59 o
   1   1  21      365.50      332.32     10.64 o
   2   1  21       47.20       43.29      3.97 o
   3   1  21       57.70       53.97      4.71 o
   4   1  21       33.25       29.94      4.11 o
   5   1  21        3.15        8.48      3.19 o
   6   1  21       66.99       75.35      6.31 o
   7   1  21      193.29      182.01     10.46 o
   8   1  21        1.29        3.64      3.02 o
   9   1  21        0.86        2.68      4.16 o
  10   1  21      196.46      245.03     12.72 o
  11   1  21        6.00       20.04      3.40 o
  12   1  21       25.92       25.60      4.89 o
  13   1  21        5.26        8.88      2.93 o
   0   2  21        2.47        5.60      5.98 o
   1   2  21       52.76       52.87      3.61 o
   2   2  21        5.24       11.68      2.17 o
   3   2  21       38.41       43.61      3.47 o
   4   2  21      119.90      116.59      6.14 o
   5   2  21       12.81       17.24      3.13 o
   6   2  21        2.97        7.30      2.34 o
   7   2  21        5.67        3.23      2.44 o
   8   2  21        3.80        2.46      2.24 o
   9   2  21       55.60       54.93      4.88 o
  10   2  21        3.36        7.73      2.76 o
  11   2  21       45.40       52.14      4.73 o
  12   2  21       56.55       52.32      4.58 o
   1   3  21       24.12       18.46      2.58 o
   2   3  21       17.41       27.11      3.47 o
   3   3  21       19.75       21.92      3.43 o
   4   3  21        0.00        5.96      2.58 o
   5   3  21       74.02       78.80      5.04 o
   6   3  21       23.85       27.68      3.93 o
   7   3  21       46.64       62.05      6.55 o
   8   3  21        9.40       11.09      3.16 o
   9   3  21        4.56        8.84      3.34 o
  10   3  21        2.50        4.15      2.25 o
  11   3  21        4.20        1.22      2.30 o
   0   4  21      108.22      111.69      7.85 o
   1   4  21      213.52      213.46      7.72 o
   2   4  21       38.92       31.39      3.23 o
   3   4  21        4.28        3.08      2.48 o
   4   4  21       81.21       69.55      4.90 o
   5   4  21      166.80      158.20      7.66 o
   6   4  21       33.99       39.93      4.39 o
   7   4  21       25.73       19.95      5.03 o
   8   4  21        4.93        7.44      2.81 o
   9   4  21        0.15        2.14      2.51 o
   1   5  21        6.28        5.75      2.30 o
   2   5  21      114.95      112.03      6.05 o
   3   5  21       66.51       65.91      5.20 o
   4   5  21       98.38      104.39      6.19 o
   5   5  21       10.12       15.04      2.92 o
   6   5  21       18.70       20.14      3.34 o
   7   5  21        4.12       14.94      3.09 o
   0   6  21      115.68      132.54      8.01 o
   1   6  21       10.71        7.73      3.29 o
   0   0  22       94.51      104.91     16.05 o
   1   0  22      452.35      398.61     17.03 o
   2   0  22       98.79      103.95      8.68 o
   3   0  22       23.37       36.91      7.15 o
   4   0  22      125.50      124.12     11.71 o
   5   0  22        5.45       13.94      4.72 o
   6   0  22        0.17        2.20      3.84 o
   7   0  22       38.77       48.88      7.78 o
   8   0  22       71.94       69.37      9.06 o
   9   0  22        6.97       10.11      4.05 o
  10   0  22        4.73       16.74      7.47 o
  11   0  22       22.13        7.39      4.51 o
  12   0  22        8.63       26.80      8.61 o
   1   1  22        0.13        3.51      2.70 o
   2   1  22       14.70       11.87      2.97 o
   3   1  22        8.71       11.58      3.06 o
   4   1  22       56.19       71.19      6.07 o
   5   1  22        0.00        5.86      3.69 o
   6   1  22       50.04       48.59      5.57 o
   7   1  22       46.32       61.97      5.93 o
   8   1  22        8.21       15.00      3.51 o
   9   1  22       76.25       81.65      7.03 o
  10   1  22        0.31        3.75      4.56 o
  11   1  22       41.63       46.21      5.10 o
   0   2  22       97.03       98.10      8.40 o
   1   2  22        0.35        4.91      2.89 o
   2   2  22        3.85        6.52      2.63 o
   3   2  22        1.39        1.80      3.73 o
   4   2  22        0.02        2.83      3.02 o
   5   2  22        9.20        3.46      2.99 o
   6   2  22        2.41        6.48      3.71 o
   7   2  22        1.32        2.12      2.77 o
   8   2  22        1.77        3.24      3.59 o
   9   2  22       32.64       32.71      4.49 o
  10   2  22      112.65      121.57      8.84 o
  11   2  22        0.97        7.71      3.08 o
   1   3  22       34.19       37.64      3.21 o
   2   3  22       79.89       88.73      5.71 o
   3   3  22       44.86       50.48      4.17 o
   4   3  22       26.92       41.66      3.62 o
   5   3  22        7.24       11.60      2.76 o
   6   3  22       15.42       12.22      3.87 o
   7   3  22        9.19       11.07      4.41 o
   8   3  22       28.09       31.90      4.43 o
   9   3  22        6.91       11.00      2.55 o
  10   3  22       38.73       59.05      4.64 o
   0   4  22       17.43       17.87      4.65 o
   1   4  22       14.53       19.91      2.64 o
   2   4  22        6.29       16.11      3.12 o
   3   4  22       57.04       72.32      5.77 o
   4   4  22      118.90      119.50      6.57 o
   5   4  22        8.57       16.02      2.87 o
   6   4  22       38.61       41.98      3.86 o
   7   4  22       72.77       78.18      5.72 o
   8   4  22        0.66       13.44      3.53 o
   1   5  22       20.00       17.49      3.36 o
   2   5  22      136.47      134.81      6.77 o
   3   5  22       34.02       30.92      4.06 o
   4   5  22        0.11        5.31      3.01 o
   1   1  23      149.30      124.16      7.62 o
   2   1  23       21.32       25.41      4.55 o
   3   1  23        6.17        9.90      3.04 o
   4   1  23        0.69        6.56      2.97 o
   5   1  23       26.33       29.96      6.70 o
   6   1  23       39.50       45.78      4.65 o
   7   1  23        0.84        1.36      2.86 o
   8   1  23        0.09        0.00      2.60 o
   9   1  23        1.54        4.88      4.28 o
  10   1  23       44.55       56.14      6.29 o
   0   2  23       21.49       28.24      7.11 o
   1   2  23        2.14        3.96      2.73 o
   2   2  23        7.24        5.64      3.34 o
   3   2  23        4.29        8.72      4.32 o
   4   2  23       48.52       53.12      6.22 o
   5   2  23       25.86       29.62      4.03 o
   6   2  23       48.84       63.17      6.30 o
   7   2  23       10.08       12.38      4.12 o
   8   2  23       12.80       17.73      3.79 o
   9   2  23       14.67       15.06      3.82 o
   1   3  23       13.17       18.10      3.24 o
   2   3  23       17.20       22.49      3.80 o
   3   3  23       32.28       23.82      3.60 o
   4   3  23        1.54        4.39      2.73 o
   5   3  23       24.49       26.30      3.39 o
   6   3  23        9.39       13.47      3.45 o
   7   3  23        0.96        4.03      2.67 o
   8   3  23        1.74        3.91      2.57 o
   0   4  23       16.39       25.08      6.94 o
   1   4  23       44.98       48.80      4.48 o
   2   4  23        7.03       15.37      4.74 o
   3   4  23       25.61       27.00      3.86 o
   4   4  23        7.19       15.10      4.83 o
   5   4  23        3.28        5.31      3.19 o
   6   4  23        3.25        7.92      4.20 o
   0   0  24        3.57        7.05      7.83 o
   1   0  24       86.81       79.67      9.82 o
   2   0  24        7.41       10.41      9.05 o
   3   0  24       28.64       27.74      5.63 o
   4   0  24        5.55        4.34      4.14 o
   5   0  24        2.89       15.87      4.55 o
   6   0  24       28.13       25.92     10.63 o
   7   0  24        2.32        0.98      6.03 o
   8   0  24        1.08        6.88      6.32 o
   1   1  24       11.28       16.35      5.14 o
   2   1  24       57.39       61.66      7.28 o
   3   1  24       40.09       45.53      4.81 o
   4   1  24        4.69        4.97      2.86 o
   5   1  24       20.29       18.27      3.60 o
   6   1  24        4.58        6.59      4.01 o
   7   1  24        7.54       22.64      5.23 o
   8   1  24        8.51       15.62      3.87 o
   0   2  24        0.47        0.00      5.09 o
   1   2  24       10.19        9.39      8.22 o
   2   2  24        2.82        7.84      4.05 o
   3   2  24      117.00      121.68     10.17 o
   4   2  24        1.92        9.52      3.39 o
   5   2  24        2.88        2.45      2.89 o
   6   2  24        0.45        3.87      4.12 o
   7   2  24        0.05        3.39      3.27 o
   1   3  24        7.82       13.97      3.53 o
   2   3  24        0.47        0.70      3.75 o
   3   3  24        3.33        0.00      3.72 o
   4   3  24       42.35       58.13      7.31 o
   5   3  24        0.78        4.36      3.20 o
   6   3  24        1.79        6.28      3.17 o
   0   4  24       32.38       26.26      6.56 o
   1   4  24        2.81        3.17      3.41 o
   1   1  25        4.80       11.08     14.76 o
   2   1  25        0.23        0.00      4.31 o
   3   1  25        0.50        4.14      3.86 o
   4   1  25        0.35        0.00      2.95 o
   5   1  25       14.65       15.99      4.70 o
   6   1  25        0.32        3.55      4.06 o
   0   2  25       10.06       16.88      9.87 o
   1   2  25        6.49        0.00      8.51 o
   2   2  25        6.65       13.08      4.38 o
   3   2  25        9.62       12.61      4.29 o
   4   2  25       14.92        9.02      4.31 o
   5   2  25       20.72       17.39      3.67 o
   1   3  25       39.01       32.87      5.86 o
   1   0  26        4.33        8.95      8.03 o
   2   0  26       34.78       54.57     12.01 o
   1   1  26        0.84        2.65      5.43 o
 
